# Supplementary material for: A Genome-Wide Association Study Identifying Novel Genetic Markers of Response to Treatment with Interleukin-23 Inhibitors in Psoriasis
Source: Genes (Basel). 2025 Oct 13;16(10):1195. doi: 10.3390/genes16101195 (PMC12564705; doi:10.3390/genes16101195)
Supplement: Supplementary file 1 [file genes-16-01195-s001.zip]

Archive with 7 entries (7 files):
- Zachari et al_genes-3835404_Table S1.pdf
- Zachari et al_genes-3835404_Table S2.xlsx
- Zachari et al_genes-3835404_Table S3.assoc
- Zachari et al_genes-3835404_Table S4.assoc
- Zachari et al_genes-3835404_Table S5.assoc
- Zachari et al_genes-3835404_Table S6.assoc
- Zachari et al_genes-3835404_Table S7 & S8.xlsx
