# Supplementary material for: A Genome-Wide Association Study Identifying Novel Genetic Markers of Response to Treatment with Interleukin-23 Inhibitors in Psoriasis
Source: Genes (Basel). 2025 Oct 13;16(10):1195. doi: 10.3390/genes16101195 (PMC12564705; doi:10.3390/genes16101195)
Supplement: Supplementary file 1 [file genes-16-01195-s001.zip › Zachari et al_genes-3835404_Table S2.xlsx]

## Sheet: Φύλλο1
Table S2: Comparison of patients’ characteristics between responder and non-responder groups
	3 m.: R (n=43) > PASI 75 NR (n=7) < PASI 50			3 m.: R (n=38) > PASI 90 NR (n=7) < PASI75			6 m.: R (n=47) > PASI 75 NR (n=6) < PASI 50			6 m.: R (n=46) > PASI 90 NR (n=6) < PASI 75
	R	NR	p value	R	NR	p value	R	NR	p value	R	NR	p value
Gender (males/females)	26/17	5/2	0.69	24/14	5/2	1	28/19	4/2	1	27/19	4/2	1
Age of disease onset (mean ± SD) years	34.8 (± 16.3)	50.5 (± 8.8)	0.025	34.9 (± 16.6)	50.5 (± 8.8)	0.032	35.3 (± 16.4)	50.2 (± 9.9)	0.046	35.8 (± 16.3)	50.2 (± 9.9)	0.052
Age of treatment onset (mean ± SD) years	54.8 (± 13.5)	61.3 (± 11.5)	0.20	54.7 (± 13.8)	61.3 (± 11.5)	0.21	55.7 (± 13.5)	59.7 (± 11.7)	0.47	56 (± 13.4)	59.7 (± 11.7)	0.5
Biologic-naïve patients*	9 out of 32	1 out of 6	1	9 out of 29	1 out of 6	0.64	10 out of 33	0 out of 5	0.29	10 out of 32	0 out of 5	0.29
Baseline PASI (mean ± SD)	11.6 (± 9)	8.1 (± 2.7)	0.89	11.9 (± 9.2)	8.1 (± 2.7)	0.74	11.1 (± 9.2)	8.3 (± 3.2)	0.97	11.3 (± 8.7)	8.3 (± 3.2)	0.9
Baseline weight (kg) (mean ± SD)	89 (± 22)	92.8 (± 13.8)	0.37	89.9 (± 22.9)	92.8 (± 13.8)	0.42	88.5 (± 21.1)	94.2 (± 14.9)	0.28	88.9 (± 21.3)	94.2 (± 14.9)	0.29
Baseline Body Mass Index (BMI) (mean ± SD)	29.7 (± 6.9)	30.6 (± 4.3)	0.51	29.9 (± 7.1)	30.6 (± 4.3)	0.54	29.7 (± 6.5)	31.4 (± 4.3)	0.33	29.9 (± 6.5)	31.4 (± 4.3)	0.37
Comorbidities	33 out of 43	4 out of 7	0.35	29 out of 38	4 out of 7	0.36	31 out of 47	3 out of 6	0.65	30 out of 46	3 out of 6	0.65
* This information was not available for all the patients. These are missing data at random, for which imputation was not performed, because the relevant question for bio-naïve status was not recorded from the beginning of this prospective cohort study.
