# Supplementary material for: A Genome-Wide Association Study Identifying Novel Genetic Markers of Response to Treatment with Interleukin-23 Inhibitors in Psoriasis
Source: Genes (Basel). 2025 Oct 13;16(10):1195. doi: 10.3390/genes16101195 (PMC12564705; doi:10.3390/genes16101195)
Supplement: Supplementary file 1 [file genes-16-01195-s001.zip › Zachari et al_genes-3835404_Table S6.assoc]

Table S6: Association analysis for 6-month treatment response setting PASI90 as the threshold. 


 CHR                                        SNP          BP    minor   F_R    F_non-R  refer.   CHISQ          P           OR 
   1                                     rs9651229     567667    C   0.4565      0.5    G      0.08075       0.7763         0.84 
   1                                     rs3131972     752721    T   0.1739  0.08333    C       0.6369       0.4248        2.316 
   1                                    rs12127425     794332    A   0.1196  0.08333    G       0.1365       0.7118        1.494 
   1                                     rs4970382     840753    G   0.2935   0.1667    A       0.8489       0.3569        2.077 
   1                                 GSA-rs4475691     846808    T   0.1522        0    C         2.11       0.1463           NA 
   1                                     rs7537756     854250    G   0.1522  0.08333    A       0.4076       0.5232        1.974 
   1                                     rs2880024     866893    A   0.3804   0.1667    G        2.116       0.1457         3.07 
   1                                     rs2272757     881627    C   0.3804   0.3333    T       0.1005       0.7513        1.228 
   1                                GSA-rs67274836     884767    A  0.06522  0.08333    G       0.0555       0.8138       0.7674 
   1                                    exm2264981     894573    G   0.1087  0.08333    A      0.07219       0.7882        1.341 
   1                                    rs28561399     910473    A   0.1087     0.25    G        1.938       0.1639       0.3659 
   1                                    rs41285816     917640    A   0.1196  0.08333    G       0.1365       0.7118        1.494 
   1                                     rs2341354     918573    A   0.3478   0.3333    G     0.009851       0.9209        1.067 
   1                                     rs6605059     919419    T   0.1739   0.1667    C     0.003895       0.9502        1.053 
   1                                     rs4970414     919501    C   0.4022     0.25    A        1.039       0.3082        2.018 
   1                                   rs116781904     919855    A  0.08696        0    G         1.13       0.2877           NA 
   1                                     rs2799064     957898    T     0.25   0.1667    G       0.4037       0.5252        1.667 
   1                                    rs28591569     959509    G  0.08696  0.08333    T     0.001763       0.9665        1.048 
   1                                     rs3121578     974894    C   0.1522   0.1667    T      0.01713       0.8959       0.8974 
   1                                     rs2465136     990417    G   0.2609   0.1667    A       0.5024       0.4784        1.765 
   1                                     rs7526076     998395    A   0.2391  0.08333    G        1.496       0.2213        3.457 
   1                               GSA-rs113592356    1004331    T  0.07609        0    C       0.9789       0.3225           NA 
   1                                     rs9442372    1018704    A   0.4891   0.3333    G        1.034       0.3092        1.915 
   1                                    rs12132100    1023788    T   0.1522  0.08333    C       0.4076       0.5232        1.974 
   1                                    rs12731175    1030374    A  0.06522        0    G       0.8305       0.3621           NA 
   1                                     rs9651273    1031540    A   0.2283     0.25    G      0.02826       0.8665       0.8873 
   1                                     rs6671356    1040026    C   0.2065  0.08333    T        1.037       0.3085        2.863 
   1                                     rs9442373    1062638    C   0.4674   0.3333    A       0.7702       0.3801        1.755 
   1                                     rs4072537    1065296    T   0.2283     0.25    C      0.02826       0.8665       0.8873 
   1                                    rs61766346    1068883    A   0.1304   0.1667    G       0.1196       0.7294         0.75 
   1                                    rs11260603    1079198    C   0.2065     0.25    T       0.1203       0.7287       0.7808 
   1                                    rs61768477    1095130    C   0.2391   0.3333    T       0.5024       0.4784       0.6286 
   1                                     rs9442385    1097335    T  0.06522        0    G       0.8305       0.3621           NA 
   1                                GSA-rs61768480    1103150    A   0.2283   0.3333    G       0.6418       0.4231       0.5915 
   1                                    rs11260542    1110019    G  0.08696  0.08333    A     0.001763       0.9665        1.048 
   1                                     rs6671609    1112982    T  0.09783   0.1667    C       0.5319       0.4658       0.5422 
   1                                    rs10907175    1130727    C  0.04348   0.1667    A        2.963      0.08518       0.2273 
   1                                     rs3813199    1158277    T  0.05435  0.08333    C       0.1641       0.6855       0.6322 
   1                                     rs6603782    1171417    T     0.25   0.3333    C       0.3835       0.5357       0.6667 
   1                                GSA-rs74564044    1239797    A  0.06522   0.1667    G        1.539       0.2148       0.3488 
   1                                  chr1-1248974    1248974    T   0.4565      0.5    A      0.08075       0.7763         0.84 
   1                                     rs3845293    1258246    A  0.04348     0.25    C        7.212     0.007241       0.1364 
   1                                    rs76022438    1302995    G  0.05435   0.1667    A        2.133       0.1441       0.2874 
   1                                     rs1240708    1335790    G  0.08696   0.3333    A        6.313      0.01199       0.1905 
   1                                GSA-rs11548045    1342394    A  0.06522  0.08333    G       0.0555       0.8138       0.7674 
   1                                   rs138985554    1361130    C  0.07609     0.25    T        3.694       0.0546       0.2471 
   1                               GSA-rs143000156    1365759    A  0.05435  0.08333    G       0.1641       0.6855       0.6322 
   1                                     rs3843249    1373373    T  0.08696   0.3333    C        6.313      0.01199       0.1905 
   1                                     rs6690515    1447325    A  0.07609   0.1667    G        1.102       0.2939       0.4118 
   1                               GSA-rs146206869    1470807    T  0.07609        0    C       0.9789       0.3225           NA 
   1                                     rs7531530    1489670    T   0.3587     0.25    C       0.5541       0.4566        1.678 
   1                                     rs4648786    1521805    G   0.4783      0.5    A       0.0201       0.8873       0.9167 
   1                                    rs28703654    1543311    A   0.3478   0.6667    G        4.559      0.03274       0.2667 
   1                                    rs12725787    1555396    T  0.06522        0    C       0.8305       0.3621           NA 
   1                                    rs28635343    1560103    T   0.1739  0.08333    C       0.6369       0.4248        2.316 
   1                                     rs7532034    1603163    T   0.2065  0.08333    C        1.037       0.3085        2.863 
   1                                     rs9442411    1619767    T   0.2283   0.1667    C       0.2338       0.6287        1.479 
   1                                    exm2268858    1664124    T   0.1413   0.1667    C      0.05532        0.814       0.8228 
   1                                     rs1014988    1680219    A   0.4783      0.5    G       0.0201       0.8873       0.9167 
   1                                     rs2076327    1686962    C   0.4457      0.5    T       0.1266        0.722       0.8039 
   1                               GSA-rs111366931    1692989    A   0.1304  0.08333    G       0.2153       0.6426         1.65 
   1                                    rs10907185    1733219    A    0.337     0.25    G       0.3648       0.5459        1.525 
   1                                     rs7525092    1810090    T   0.2174   0.1667    C       0.1638       0.6857        1.389 
   1                                      rs752965    1856098    T   0.2609   0.1667    C       0.5024       0.4784        1.765 
   1                                     rs2803316    1865298    A   0.4565   0.3333    G       0.6531        0.419         1.68 
   1                                 GSA-rs4648597    1881361    T   0.1413  0.08333    C       0.3062         0.58         1.81 
   1                               GSA-rs192231857    1881490    T   0.4565      0.5    A      0.08075       0.7763         0.84 
   1                                    rs28548017    1887019    A   0.1522     0.25    G       0.7429       0.3887       0.5385 
   1                                     rs3820011    1888193    T   0.2935   0.1667    G       0.8489       0.3569        2.077 
   1                                    rs78927713    1891034    T  0.09783        0    C        1.285       0.2569           NA 
   1                                    rs28446828    1891156    T   0.1413        0    C        1.938       0.1639           NA 
   1                                     rs4648601    1899861    T   0.2065     0.25    C       0.1203       0.7287       0.7808 
   1                                    rs16824588    1900232    G   0.4022      0.5    A       0.4189       0.5175       0.6727 
   1                                     rs4648746    1914487    G   0.3587   0.4167    A       0.1538       0.6949       0.7831 
   1                                    rs13303332    1923129    T   0.3913     0.25    C       0.9043       0.3416        1.929 
   1                                     rs6605081    1930754    T    0.337   0.3333    C    0.0006241       0.9801        1.016 
   1                                    rs28550169    1939826    T   0.1087   0.1667    C       0.3495       0.5544       0.6098 
   1                                 GSA-rs6656398    1941929    G   0.2174   0.1667    A       0.1638       0.6857        1.389 
   1                                    rs13303016    1946591    C   0.1413        0    T        1.938       0.1639           NA 
   1                                    rs16824627    1962633    C  0.08696   0.1667    T       0.7761       0.3783       0.4762 
   1                                 GSA-rs1878747    1991162    A  0.09783     0.25    G        2.408       0.1207       0.3253 
   1                                 GSA-rs4454477    2000337    A  0.05435  0.08333    G       0.1641       0.6855       0.6322 
   1                                GSA-rs28652946    2008688    C   0.2283        0    T        3.432      0.06394           NA 
   1                                    rs13303198    2020905    A   0.1087     0.25    G        1.938       0.1639       0.3659 
   1                                 GSA-rs2459995    2024256    G   0.3478   0.3333    A     0.009851       0.9209        1.067 
   1                                      rs908743    2038824    A      0.5   0.3333    G        1.181       0.2771            2 
   1                                    rs11589827    2055856    G   0.1304     0.25    A         1.23       0.2675         0.45 
   1                                    rs56260599    2056115    G   0.2609   0.4167    A        1.281       0.2577       0.4941 
   1                                      rs425277    2069172    T   0.2283   0.1667    C       0.2338       0.6287        1.479 
   1                                      rs424079    2071340    C   0.3261   0.3333    A     0.002533       0.9599       0.9677 
   1                                    rs34944978    2082829    T  0.09783   0.1667    C       0.5319       0.4658       0.5422 
   1                                GSA-rs11587831    2110848    G   0.2609  0.08333    T        1.832       0.1758        3.882 
   1                                  GSA-rs262680    2167149    T   0.2826     0.25    C      0.05613       0.8127        1.182 
   1                                      rs867635    2168604    A  0.06522  0.08333    G       0.0555       0.8138       0.7674 
   1                                    rs12047069    2205548    C   0.4783   0.4167    A       0.1616       0.6877        1.283 
   1                                    rs12045693    2205581    A   0.3043     0.25    C       0.1499       0.6987        1.312 
   1                                     rs4648821    2216368    T   0.4891   0.5833    G       0.3768       0.5393       0.6839 
   1                                     rs6689315    2216391    G    0.413   0.4167    A    0.0005746       0.9809       0.9852 
   1                                    rs12119470    2218100    T   0.1196   0.1667    C       0.2153       0.6426        0.679 
   1                                     rs2643884    2220425    T    0.337   0.4167    C        0.298       0.5851       0.7115 
   1                                 GSA-rs2017143    2220649    T      0.5   0.4167    C        0.295        0.587          1.4 
   1                                      rs884940    2223866    A   0.4022      0.5    G       0.4189       0.5175       0.6727 
   1                                     rs2889408    2225251    A   0.3152      0.5    G        1.623       0.2026       0.4603 
   1                                     rs1532385    2225284    A    0.413   0.1667    G        2.722      0.09895        3.519 
   1                                    rs12024136    2225412    C   0.1087     0.25    T        1.938       0.1639       0.3659 
   1                                     rs1496555    2234251    A   0.1304   0.3333    G        3.357      0.06692          0.3 
   1                                     rs2843157    2240383    A  0.08696        0    G         1.13       0.2877           NA 
   1                                    rs12082516    2251160    C   0.2283      0.5    T        4.078      0.04344       0.2958 
   1                               GSA-rs189303382    2256217    G   0.4565      0.5    C      0.08075       0.7763         0.84 
   1                                     rs2643893    2257727    C   0.4239   0.1667    T        2.942      0.08633        3.679 
   1                                     rs2645065    2261222    A   0.1522     0.25    C       0.7429       0.3887       0.5385 
   1                                    rs12730050    2273144    A   0.5109     0.25    G        2.894      0.08891        3.133 
   1                                     rs1472319    2273905    C   0.4667   0.3333    T       0.7602       0.3833         1.75 
   1                                 GSA-rs2055204    2280661    G    0.413     0.75    A        4.866      0.02739       0.2346 
   1                                     rs7527871    2281726    C   0.2391  0.08333    A        1.496       0.2213        3.457 
   1                                     rs4648831    2283117    T   0.1957   0.1667    C      0.05742       0.8106        1.216 
   1                                     rs2643891    2292352    A   0.1739        0    G        2.466       0.1163           NA 
   1                                     rs2840535    2301609    A   0.1848   0.1667    C      0.02333       0.8786        1.133 
   1                                     rs2279703    2306695    T   0.4239   0.4167    C     0.002284       0.9619         1.03 
   1                                    rs12070746    2308029    A  0.08696     0.25    G        2.984      0.08411       0.2857 
   1                                    rs61760819    2311393    G   0.3152     0.25    A        0.212       0.6452        1.381 
   1                                     rs3736331    2318653    A  0.08696        0    G         1.13       0.2877           NA 
   1                                     rs6693447    2330190    G   0.4022   0.3333    T       0.2107       0.6463        1.345 
   1                                     rs2494427    2338569    T   0.1087  0.08333    C      0.07219       0.7882        1.341 
   1                                     rs2494429    2339395    A    0.163   0.3333    G        2.062       0.1511       0.3896 
   1                                    rs61760854    2341060    T   0.2826  0.08333    C        2.193       0.1386        4.333 
   1                                     rs3935659    2351699    C   0.3043   0.1667    T       0.9804       0.3221        2.188 
   1                                    rs12731309    2352146    T  0.08696   0.3333    C        6.313      0.01199       0.1905 
   1                                    rs12118145    2355223    C   0.1087   0.1667    T       0.3495       0.5544       0.6098 
   1                                    rs67532508    2355400    G  0.06522     0.25    A        4.585      0.03225       0.2093 
   1                                     rs2494641    2362827    A   0.2391   0.1667    G        0.314       0.5752        1.571 
   1                                     rs2494639    2368775    G   0.4022   0.3333    A       0.2107       0.6463        1.345 
   1                                    rs61763907    2369021    C  0.05435  0.08333    T       0.1641       0.6855       0.6322 
   1                                     rs2494425    2372858    C   0.4891   0.5833    T       0.3768       0.5393       0.6839 
   1                                    rs74049259    2372940    T  0.06522   0.1667    C        1.539       0.2148       0.3488 
   1                                    rs12563838    2374120    T     0.25   0.1667    C       0.4037       0.5252        1.667 
   1                                     rs4648845    2387101    T   0.4674   0.4167    C       0.1099       0.7403        1.229 
   1                                     rs4648846    2389152    A   0.2935   0.1667    G       0.8489       0.3569        2.077 
   1                                    rs10910082    2418935    C   0.3913   0.3333    T       0.1507       0.6978        1.286 
   1                                 GSA-rs2494620    2441358    C   0.1848     0.25    T       0.2907       0.5898         0.68 
   1                                     rs2494625    2454709    A    0.337   0.1667    G        1.421       0.2332        2.541 
   1                                    rs11584295    2465329    A   0.4891      0.5    G     0.005019       0.9435       0.9574 
   1                                 GSA-rs2985861    2466377    T  0.04348  0.08333    C       0.3684       0.5439          0.5 
   1                                     rs2234167    2494330    A   0.1957   0.1667    G      0.05742       0.8106        1.216 
   1                                      rs734999    2513216    T   0.4457   0.5833    C       0.8097       0.3682       0.5742 
   1                                     rs2296443    2522392    T   0.3261   0.3333    C     0.002533       0.9599       0.9677 
   1                                     rs3748816    2526746    C   0.2391   0.4167    T        1.741       0.1871         0.44 
   1                                   rs112057155    2529552    A  0.08696  0.08333    G     0.001763       0.9665        1.048 
   1                                    rs11590198    2551900    A   0.1848   0.1667    G      0.02333       0.8786        1.133 
   1                               GSA-rs369329657    2581697    C   0.4565      0.5    G      0.08075       0.7763         0.84 
   1                                     rs2377041    2713327    A   0.4565      0.5    G      0.08075       0.7763         0.84 
   1                                GSA-rs72646048    2723193    T  0.06522        0    G       0.8305       0.3621           NA 
   1                                     rs4648482    2749921    C   0.2826   0.4167    T       0.9118       0.3396       0.5515 
   1                                     rs7511879    2752265    A   0.4565      0.5    G      0.08075       0.7763         0.84 
   1                                    rs10797390    2752693    T   0.4239   0.5833    C        1.094       0.2956       0.5256 
   1                                     rs4648384    2756621    C   0.4239   0.4167    A     0.002284       0.9619         1.03 
   1                                      rs897619    2776777    C   0.3913   0.3333    T       0.1507       0.6978        1.286 
   1                                GSA-rs10909992    2778766    T   0.4348   0.4167    C      0.01419       0.9052        1.077 
   1                                      rs897636    2784092    G   0.3913      0.5    A       0.5209       0.4704       0.6429 
   1                                    rs10797342    2797856    C   0.4891   0.4167    T       0.2233       0.6365         1.34 
   1                                GSA-rs79327914    2800573    T  0.07609        0    C       0.9789       0.3225           NA 
   1                                    exm2268859    2806107    G   0.3696   0.5833    T        2.031       0.1541       0.4187 
   1                                     rs2842910    2817421    C   0.1739   0.1667    T     0.003895       0.9502        1.053 
   1                                     rs1563468    2833743    C   0.2174      0.5    T        4.522      0.03347       0.2778 
   1                                     rs2606410    2836099    T   0.1848   0.4167    C        3.422      0.06432       0.3173 
   1                                    rs55855166    2837444    A   0.1196     0.25    G         1.55       0.2131       0.4074 
   1                                    rs34512080    2842483    T   0.2826   0.4167    C       0.9118       0.3396       0.5515 
   1                                GSA-rs16823228    2853759    G   0.2935      0.5    A         2.09       0.1483       0.4154 
   1                                     rs2925499    2860931    C   0.5109  0.08333    T        7.808     0.005203        11.49 
   1                                    rs10909845    2876525    T   0.3043      0.5    C        1.847       0.1742       0.4375 
   1                                    rs12752801    2886466    T    0.163     0.25    C       0.5608       0.4539       0.5844 
   1                                    rs12044030    2889577    C     0.25   0.3333    T       0.3835       0.5357       0.6667 
   1                                    rs56877975    2894910    G   0.1304  0.08333    A       0.2153       0.6426         1.65 
   1                                    rs35490531    2897876    A   0.1304   0.3333    G        3.357      0.06692          0.3 
   1                                     rs6681741    2898960    T  0.06522  0.08333    C       0.0555       0.8138       0.7674 
   1                                GSA-rs11586705    2899603    T  0.06522   0.1667    G        1.539       0.2148       0.3488 
   1                                     rs1572657    2902128    G   0.2609     0.25    A     0.006525       0.9356        1.059 
   1                                GSA-rs12025260    2917377    C  0.08696  0.08333    T     0.001763       0.9665        1.048 
   1                                     rs2142569    2944527    T   0.3478     0.25    C        0.455          0.5          1.6 
   1                                      rs717795    2970464    C   0.1848     0.25    T       0.2907       0.5898         0.68 
   1                                 GSA-rs2993482    2991808    G  0.06522  0.08333    T       0.0555       0.8138       0.7674 
   1                                     rs2993486    2993638    G   0.1304   0.1667    A       0.1196       0.7294         0.75 
   1                                     rs2788094    2998022    T   0.1196        0    C        1.604       0.2053           NA 
   1                                     rs2742687    2998632    T   0.1522     0.25    C       0.7429       0.3887       0.5385 
   1                                     rs6695131    3000924    T   0.3261   0.3333    C     0.002533       0.9599       0.9677 
   1                                    rs11801109    3003532    A   0.2717     0.25    G       0.0255       0.8731        1.119 
   1                                      rs926244    3006283    C   0.3804   0.3333    T       0.1005       0.7513        1.228 
   1                                     rs2817168    3013690    G   0.4891      0.5    A     0.005019       0.9435       0.9574 
   1                                     rs2993493    3020246    A   0.1413   0.3333    C        2.863      0.09066       0.3291 
   1                                     rs1890336    3024265    G   0.3696   0.6667    T        3.892      0.04852       0.2931 
   1                                     rs2993501    3025986    A      0.5   0.1667    C        4.746      0.02937            5 
   1                                     rs2993503    3028987    G   0.4022   0.6667    A        3.025      0.08198       0.3364 
   1                                     rs2072733    3029081    A  0.06522        0    G       0.8305       0.3621           NA 
   1                                     rs2817178    3047252    C   0.3913   0.5833    T        1.614       0.2039       0.4592 
   1                                    rs10797378    3047447    C  0.05435     0.25    T        5.723      0.01675       0.1724 
   1                                     rs2742668    3047612    T   0.2717   0.1667    C       0.6097       0.4349        1.866 
   1                                     rs2742665    3058238    G   0.4022   0.3333    T       0.2107       0.6463        1.345 
   1                                     rs2817187    3062875    T   0.2609   0.1667    G       0.5024       0.4784        1.765 
   1                                    rs79155405    3062909    T  0.05435  0.08333    C       0.1641       0.6855       0.6322 
   1                                  GSA-rs731031    3072692    C   0.3478   0.3333    T     0.009851       0.9209        1.067 
   1                                GSA-rs16823409    3072956    T   0.1087  0.08333    C      0.07219       0.7882        1.341 
   1                                     rs2651902    3074306    A   0.1848   0.1667    G      0.02333       0.8786        1.133 
   1                                GSA-rs79135020    3080498    T   0.1522   0.1667    C      0.01713       0.8959       0.8974 
   1                                     rs2651899    3083712    G   0.3696      0.5    A        0.763       0.3824       0.5862 
   1                                    rs61759178    3098489    C   0.1848   0.3333    T        1.454       0.2279       0.4533 
   1                                     rs2651927    3101762    G   0.2609   0.3333    T       0.2833       0.5945       0.7059 
   1                                    rs10752733    3104630    A   0.1957  0.08333    G       0.8969       0.3436        2.676 
   1                               GSA-rs116525159    3104972    A  0.07609  0.08333    G      0.00785       0.9294       0.9059 
   1                                    rs67620903    3111119    A    0.163     0.25    C       0.5608       0.4539       0.5844 
   1                                    rs10909892    3112278    A  0.08696     0.25    G        2.984      0.08411       0.2857 
   1                                     rs9659513    3116361    G   0.2826   0.3333    T       0.1331       0.7153       0.7879 
   1                                    rs72846890    3116817    A   0.1522        0    G         2.11       0.1463           NA 
   1                                     rs7521730    3120130    T  0.08696     0.25    C        2.984      0.08411       0.2857 
   1                                 GSA-rs7521987    3124080    G    0.163  0.08333    A       0.5181       0.4716        2.143 
   1                                GSA-rs13328662    3124155    G  0.06522     0.25    A        4.585      0.03225       0.2093 
   1                                 GSA-rs3753758    3127538    A  0.06522        0    G       0.8305       0.3621           NA 
   1                                    rs16823548    3140812    A  0.05435        0    G       0.6851       0.4078           NA 
   1                                    rs10158583    3144068    A   0.1304   0.1667    G       0.1196       0.7294         0.75 
   1                                     rs2651920    3148153    G   0.1522     0.25    A       0.7429       0.3887       0.5385 
   1                                     rs2455116    3148574    C   0.2391   0.3333    T       0.5024       0.4784       0.6286 
   1                                    rs11807062    3153237    C    0.163  0.08333    A       0.5181       0.4716        2.143 
   1                                GSA-rs74048400    3160051    A  0.07609  0.08333    C      0.00785       0.9294       0.9059 
   1                                     rs2500252    3161353    A  0.07609        0    G       0.9789       0.3225           NA 
   1                                GSA-rs11589327    3168174    T  0.08696        0    C         1.13       0.2877           NA 
   1                                     rs2455107    3180158    G   0.1957   0.4167    T         3.01      0.08273       0.3405 
   1                                    rs61759190    3199121    G   0.1196        0    A        1.604       0.2053           NA 
   1                                    rs55866132    3207780    A  0.06522        0    G       0.8305       0.3621           NA 
   1                                     rs4648377    3211458    A   0.2391   0.1667    C        0.314       0.5752        1.571 
   1                                     rs2455137    3217151    A   0.5109   0.4167    G       0.3768       0.5393        1.462 
   1                                     rs2455135    3219901    T   0.3261     0.25    C       0.2837       0.5943        1.452 
   1                                     rs6687835    3237174    T   0.3152   0.4167    C       0.4965        0.481       0.6444 
   1                                    rs57675406    3241116    A  0.06522        0    G       0.8305       0.3621           NA 
   1                                    rs10909930    3243017    T   0.1304   0.4167    G         6.36      0.01167         0.21 
   1                                 GSA-rs2483274    3248098    A      0.5   0.1667    G        4.746      0.02937            5 
   1                                     rs2483275    3249242    T   0.2717     0.25    C       0.0255       0.8731        1.119 
   1                                     rs2483278    3252104    C   0.2283   0.3333    T       0.6418       0.4231       0.5915 
   1                                     rs2483280    3255539    A    0.337   0.4167    G        0.298       0.5851       0.7115 
   1                                     rs6686156    3259029    C  0.06522   0.1667    T        1.539       0.2148       0.3488 
   1                                     rs4648379    3261516    T    0.413     0.25    C        1.182        0.277        2.111 
   1                                     rs4415513    3261682    C   0.3152      0.5    T        1.623       0.2026       0.4603 
   1                                    rs35864930    3271154    T   0.2174   0.3333    G       0.8039       0.3699       0.5556 
   1                                     rs7550526    3272541    G   0.4783      0.5    A       0.0201       0.8873       0.9167 
   1                                      rs946760    3272755    T   0.1413   0.1667    C      0.05532        0.814       0.8228 
   1                                    rs11807862    3279268    A   0.5109      0.5    T     0.005019       0.9435        1.044 
   1                                     rs7524171    3279324    A   0.4674   0.4167    G       0.1099       0.7403        1.229 
   1                                     rs4648487    3285304    C    0.413      0.5    T       0.3289       0.5663       0.7037 
   1                                     rs4648489    3293665    A   0.4783      0.5    G       0.0201       0.8873       0.9167 
   1                                 seq-rs2493309    3296951    T   0.4783   0.3333    C       0.8972       0.3435        1.833 
   1                                      rs868688    3300807    T   0.4022      0.5    C       0.4189       0.5175       0.6727 
   1                                 GSA-rs2245703    3303446    C   0.4457  0.08333    T        5.788      0.01613        8.843 
   1                                 GSA-rs6666433    3303633    A  0.05435  0.08333    G       0.1641       0.6855       0.6322 
   1                                     rs2493278    3307746    A   0.3152   0.3333    G      0.01608       0.8991       0.9206 
   1                                     rs7535965    3313282    A   0.3804  0.08333    G         4.14      0.04188        6.754 
   1                                    rs11577526    3318435    A   0.3913   0.4167    G      0.02859       0.8657          0.9 
   1                                     rs2493292    3328659    A   0.1739        0    G        2.466       0.1163           NA 
   1                                GSA-rs72851311    3330390    T   0.1522     0.25    C       0.7429       0.3887       0.5385 
   1                                     rs2493285    3333595    T  0.09783  0.08333    C      0.02566       0.8727        1.193 
   1                                     rs2493284    3337156    T   0.1522        0    C         2.11       0.1463           NA 
   1                                    rs11579873    3337636    A   0.1087  0.08333    G      0.07219       0.7882        1.341 
   1                                     rs4648385    3340269    C   0.1522        0    T         2.11       0.1463           NA 
   1                                     rs2244013    3342530    A   0.3152     0.25    G        0.212       0.6452        1.381 
   1                                     rs2493272    3349513    G   0.2717   0.1667    A       0.6097       0.4349        1.866 
   1                                      rs867814    3362256    G   0.1413        0    A        1.938       0.1639           NA 
   1                                    rs11579276    3398984    T   0.2826   0.4167    C       0.9118       0.3396       0.5515 
   1                                      rs947344    3423467    T   0.1413   0.1667    C      0.05532        0.814       0.8228 
   1                                  GSA-rs947345    3424388    A  0.07609        0    G       0.9789       0.3225           NA 
   1                                    rs11587498    3432993    A  0.07609   0.1667    G        1.102       0.2939       0.4118 
   1                                GSA-rs78046265    3438505    A  0.07609        0    G       0.9789       0.3225           NA 
   1                                    rs10797399    3440824    A   0.2717     0.25    G       0.0255       0.8731        1.119 
   1                               GSA-rs114476348    3443288    T  0.09783        0    C        1.285       0.2569           NA 
   1                                    rs12119711    3451005    T   0.4022   0.4167    C     0.009261       0.9233       0.9418 
   1                                GSA-rs12562983    3457311    T  0.08696  0.08333    C     0.001763       0.9665        1.048 
   1                                GSA-rs10797401    3462904    C   0.1087        0    T        1.443       0.2296           NA 
   1                                     rs6685801    3464451    C  0.05435  0.08333    T       0.1641       0.6855       0.6322 
   1                                GSA-rs12078542    3470381    C  0.06522        0    T       0.8305       0.3621           NA 
   1                                     rs7525042    3479335    G     0.25   0.1667    T       0.4037       0.5252        1.667 
   1                                    rs75995598    3485108    T  0.06522  0.08333    C       0.0555       0.8138       0.7674 
   1                                      rs867413    3486335    C   0.2065  0.08333    T        1.037       0.3085        2.863 
   1                                      rs947354    3487126    A   0.1087        0    G        1.443       0.2296           NA 
   1                                    rs10909974    3499067    T   0.1413  0.08333    C       0.3062         0.58         1.81 
   1                                     rs4648527    3507861    G   0.1739        0    A        2.466       0.1163           NA 
   1                                     rs7513275    3511934    G  0.09783     0.25    A        2.408       0.1207       0.3253 
   1                                    rs56770023    3518487    C   0.4239   0.3333    T       0.3591        0.549        1.472 
   1                                     rs7522507    3534808    G   0.1848   0.1667    A      0.02333       0.8786        1.133 
   1                                     rs6697769    3570883    T   0.4891   0.4167    C       0.2233       0.6365         1.34 
   1                                     rs2181484    3572774    T  0.07609   0.1667    C        1.102       0.2939       0.4118 
   1                                     rs2368544    3574756    G   0.1087      0.2    A       0.7243       0.3947       0.4878 
   1                                    rs10910004    3576197    C   0.2065  0.08333    T        1.037       0.3085        2.863 
   1                                     rs4648545    3577321    A   0.1413   0.1667    G      0.05532        0.814       0.8228 
   1                                     rs3765692    3584771    C   0.2717   0.1667    T       0.6097       0.4349        1.866 
   1                                     rs3765695    3587377    A    0.163  0.08333    C       0.5181       0.4716        2.143 
   1                                     rs6671482    3590425    A   0.3261   0.4167    G       0.3901       0.5323       0.6774 
   1                                     rs3765703    3592436    G   0.4457   0.3333    T       0.5456       0.4601        1.608 
   1                                    rs57596460    3599514    T  0.05435  0.08333    C       0.1641       0.6855       0.6322 
   1                                    rs78030280    3604189    G   0.2065  0.08333    A        1.037       0.3085        2.863 
   1                                GSA-rs78360892    3606481    T  0.06522        0    C       0.8305       0.3621           NA 
   1                                     rs3765731    3611892    A   0.4022   0.4167    G     0.009261       0.9233       0.9418 
   1                                     rs3819958    3613067    A   0.2935   0.3333    G      0.08059       0.7765       0.8308 
   1                                     rs1077603    3613218    A   0.1304   0.3333    G        3.357      0.06692          0.3 
   1                                     rs3765736    3616601    T   0.2935     0.25    C      0.09777       0.7545        1.246 
   1                                GSA-rs55657548    3623621    T   0.2174   0.1667    C       0.1638       0.6857        1.389 
   1                                     rs3765754    3625548    C    0.413   0.5833    T        1.254       0.2628       0.5026 
   1                                 GSA-rs6688320    3630630    G  0.04348  0.08333    T       0.3684       0.5439          0.5 
   1                                     rs2181487    3637812    T    0.337     0.25    G       0.3648       0.5459        1.525 
   1                                    rs12117836    3657759    G   0.4891      0.5    A     0.005019       0.9435       0.9574 
   1                                     rs1181883    3677933    G   0.5109   0.4167    A       0.3768       0.5393        1.462 
   1                                 GSA-rs1181880    3678904    T  0.08696        0    C         1.13       0.2877           NA 
   1                                     rs1175549    3691727    G     0.25     0.25    T            0            1            1 
   1                                  chr1-3698166    3698166    C   0.4565      0.5    G      0.08075       0.7763         0.84 
   1                                     rs6662706    3732596    T   0.4674   0.4167    G       0.1099       0.7403        1.229 
   1                                     rs9286792    3737036    A  0.04348   0.1667    G        2.963      0.08518       0.2273 
   1                                GSA-rs12759497    3742257    T   0.1413        0    C        1.938       0.1639           NA 
   1                                     rs6688969    3743391    T   0.2826   0.4167    C       0.9118       0.3396       0.5515 
   1                                    rs61768915    3749115    C   0.4783   0.4167    T       0.1616       0.6877        1.283 
   1                                    rs10909810    3783278    A  0.08696     0.25    C        2.984      0.08411       0.2857 
   1                                     rs5013486    3786612    C   0.4565   0.5833    T       0.6851       0.4078          0.6 
   1                                    rs34108662    3790332    C   0.1957        0    T        2.839      0.09199           NA 
   1                                    rs36081432    3792310    T  0.05435  0.08333    C       0.1641       0.6855       0.6322 
   1                                     rs3205087    3800242    G    0.413   0.4167    A    0.0005746       0.9809       0.9852 
   1                                     rs7367066    3803755    T   0.3261   0.4167    C       0.3901       0.5323       0.6774 
   1                                     rs7530189    3805098    T   0.2174   0.1667    C       0.1638       0.6857        1.389 
   1                                GSA-rs45555931    3811848    T  0.06522        0    C       0.8305       0.3621           NA 
   1                                    rs34684424    3823395    T   0.2609  0.08333    C        1.832       0.1758        3.882 
   1                                GSA-rs35383955    3825525    T   0.3478   0.1667    C        1.583       0.2083        2.667 
   1                                    rs80294302    3835967    A   0.2391   0.1667    G        0.314       0.5752        1.571 
   1                                    rs36109325    3838400    T   0.1196  0.08333    C       0.1365       0.7118        1.494 
   1                                    rs35974482    3840878    A   0.3152      0.5    G        1.623       0.2026       0.4603 
   1                                    rs61770398    3995906    C   0.1304   0.3333    T        3.357      0.06692          0.3 
   1                                GSA-rs12405638    4000610    A   0.1196      0.5    G        11.24    0.0008024       0.1358 
   1                                    rs72640993    4004028    T   0.2391   0.3333    C       0.5024       0.4784       0.6286 
   1                                    rs57415555    4005540    T   0.1739  0.08333    C       0.6369       0.4248        2.316 
   1                                    rs10799181    4009071    C   0.1304  0.08333    T       0.2153       0.6426         1.65 
   1                                     rs4654481    4009855    T   0.1522   0.4167    C        4.973      0.02574       0.2513 
   1                                    rs10753366    4013602    A   0.2283   0.1667    C       0.2338       0.6287        1.479 
   1                                     rs7522140    4017137    C     0.25  0.08333    T        1.661       0.1975        3.667 
   1                                    rs12028397    4037665    T   0.3804   0.1667    C        2.116       0.1457         3.07 
   1                                     rs9426500    4054972    C  0.09783  0.08333    A      0.02566       0.8727        1.193 
   1                                    rs12135298    4057488    A    0.163  0.08333    G       0.5181       0.4716        2.143 
   1                                     rs4654557    4058444    C   0.3696     0.25    T       0.6621       0.4158        1.759 
   1                                    rs10915565    4060196    T   0.3043     0.25    C       0.1499       0.6987        1.312 
   1                                    rs68085961    4066956    A   0.3043     0.25    G       0.1499       0.6987        1.312 
   1                                    rs72852529    4076373    G   0.1304  0.08333    A       0.2153       0.6426         1.65 
   1                                     rs4129100    4078448    A   0.4457   0.3333    G       0.5456       0.4601        1.608 
   1                                     rs3813810    4088339    T   0.1087  0.08333    G      0.07219       0.7882        1.341 
   1                                GSA-rs10915659    4092949    A   0.1413  0.08333    G       0.3062         0.58         1.81 
   1                                    rs12036953    4104757    G   0.1739  0.08333    A       0.6369       0.4248        2.316 
   1                                    rs75864646    4107166    C  0.04348   0.1667    T        2.963      0.08518       0.2273 
   1                                    rs12031502    4108761    T   0.2717   0.3333    G       0.2003       0.6545       0.7463 
   1                                    rs60034634    4109399    A  0.05435  0.08333    G       0.1641       0.6855       0.6322 
   1                                    rs58967398    4110784    T   0.3913      0.5    C       0.5209       0.4704       0.6429 
   1                                    rs10799171    4115576    T   0.1222        0    C        1.644       0.1998           NA 
   1                                     rs4233258    4120898    T   0.4783   0.5833    C        0.469       0.4935       0.6548 
   1                                     rs7524800    4121584    G   0.3152      0.5    A        1.623       0.2026       0.4603 
   1                                     rs4654408    4127861    T   0.3913   0.4167    C      0.02859       0.8657          0.9 
   1                                    rs16840701    4129266    C  0.05435  0.08333    A       0.1641       0.6855       0.6322 
   1                                GSA-rs78227912    4133242    A  0.06522        0    C       0.8305       0.3621           NA 
   1                                     rs4639725    4139931    C   0.2065  0.08333    T        1.037       0.3085        2.863 
   1                                    rs10915421    4145615    C   0.3152   0.3333    T      0.01608       0.8991       0.9206 
   1                                    rs10915422    4145875    A   0.1522        0    C         2.11       0.1463           NA 
   1                                GSA-rs12065003    4150785    T  0.08696        0    C         1.13       0.2877           NA 
   1                                    rs10915428    4158955    T      0.5   0.3333    G        1.181       0.2771            2 
   1                                GSA-rs78714318    4168697    T  0.05435  0.08333    G       0.1641       0.6855       0.6322 
   1                                    rs12077262    4170048    T   0.2283     0.25    C      0.02826       0.8665       0.8873 
   1                                GSA-rs12040805    4180842    T   0.3696   0.3333    C       0.0601       0.8063        1.172 
   1                                    rs74410087    4192397    A  0.05435  0.08333    G       0.1641       0.6855       0.6322 
   1                                    rs12568266    4193551    A  0.06522        0    G       0.8305       0.3621           NA 
   1                                 GSA-rs6702633    4197035    A      0.5   0.1667    G        4.746      0.02937            5 
   1                                GSA-rs75359796    4200489    G  0.05435        0    A       0.6851       0.4078           NA 
   1                                     rs4654492    4201815    T   0.3478  0.08333    C        3.428      0.06409        5.867 
   1                                     rs6683453    4210402    G   0.4674   0.3333    A       0.7702       0.3801        1.755 
   1                                    rs16840866    4212493    A   0.1522   0.4167    G        4.973      0.02574       0.2513 
   1                                    rs72851488    4218044    C   0.2391   0.3333    T       0.5024       0.4784       0.6286 
   1                                    rs75151855    4219747    G  0.07609  0.08333    A      0.00785       0.9294       0.9059 
   1                                    rs78314286    4224315    T  0.07609  0.08333    C      0.00785       0.9294       0.9059 
   1                                    rs78485316    4225087    T   0.1739     0.25    C       0.4116       0.5212       0.6316 
   1                                GSA-rs79328779    4227091    C  0.05435        0    T       0.6851       0.4078           NA 
   1                                    rs12123330    4227464    T   0.2391   0.1667    C        0.314       0.5752        1.571 
   1                                     rs6688343    4231757    C   0.3261      0.5    T        1.419       0.2336       0.4839 
   1                                    rs12032295    4231964    T   0.3478   0.1667    C        1.583       0.2083        2.667 
   1                                     rs6694801    4233380    C   0.1087        0    T        1.443       0.2296           NA 
   1                                     rs6690519    4234513    C   0.1087        0    T        1.443       0.2296           NA 
   1                                     rs4233264    4240178    T   0.2935     0.25    C      0.09777       0.7545        1.246 
   1                                    rs11808641    4250933    G    0.337     0.25    A       0.3648       0.5459        1.525 
   1                                     rs4654510    4263063    T  0.08696     0.25    G        2.984      0.08411       0.2857 
   1                                     rs6687268    4263677    T   0.1304     0.25    C         1.23       0.2675         0.45 
   1                                    rs10915479    4277948    T   0.4348   0.5833    C       0.9458       0.3308       0.5495 
   1                                    rs11579829    4282786    T   0.3043   0.3333    C      0.04187       0.8379        0.875 
   1                                    rs10799218    4289899    T   0.2391   0.1667    C        0.314       0.5752        1.571 
   1                                    rs10158644    4292799    A  0.08696  0.08333    G     0.001763       0.9665        1.048 
   1                                      rs966321    4315204    C   0.4674   0.5833    A       0.5716       0.4496       0.6268 
   1                                    rs10915494    4328476    T   0.1413   0.5833    C        13.35    0.0002579       0.1175 
   1                                      rs903541    4335893    A   0.3804  0.08333    G         4.14      0.04188        6.754 
   1                                     rs1390136    4341843    T     0.25   0.5833    C        5.747      0.01652       0.2381 
   1                                    rs16838560    4351888    C  0.08696        0    T         1.13       0.2877           NA 
   1                               GSA-rs115293227    4358906    T   0.1196        0    C        1.604       0.2053           NA 
   1                                   rs200326227    4363034    G   0.3043   0.4167    A       0.6182       0.4317       0.6125 
   1                                    rs34429154    4363735    C   0.3804   0.4167    A      0.05888       0.8083       0.8596 
   1                                      rs693734    4364226    G   0.3043   0.1667    A       0.9804       0.3221        2.188 
   1                                      rs351625    4365471    T   0.3804   0.6667    G        3.586      0.05826        0.307 
   1                                     rs1490413    4367323    A    0.413      0.5    G       0.3289       0.5663       0.7037 
   1                                    rs16838616    4368304    A   0.1413   0.1667    C      0.05532        0.814       0.8228 
   1                                      rs351619    4368819    G   0.3696      0.5    A        0.763       0.3824       0.5862 
   1                                      rs351615    4370385    G   0.1739  0.08333    A       0.6369       0.4248        2.316 
   1                                    rs12073612    4370489    A    0.163  0.08333    G       0.5181       0.4716        2.143 
   1                                 GSA-rs1495238    4370588    A  0.07609  0.08333    C      0.00785       0.9294       0.9059 
   1                                    rs12132314    4371949    T   0.1957     0.25    C       0.1946       0.6591       0.7297 
   1                                    rs10915509    4375859    C    0.163  0.08333    A       0.5181       0.4716        2.143 
   1                                GSA-rs12408012    4379687    G   0.2283  0.08333    A        1.337       0.2476        3.254 
   1                                     rs2411740    4388684    G  0.09783   0.1667    A       0.5319       0.4658       0.5422 
   1                                      rs641473    4388885    A   0.3587      0.5    G       0.9043       0.3416       0.5593 
   1                                   rs111555716    4396839    C   0.1413     0.25    T       0.9634       0.3263       0.4937 
   1                                    rs10799228    4405998    A  0.05435   0.1667    G        2.133       0.1441       0.2874 
   1                                GSA-rs79461685    4418667    A   0.1196        0    G        1.604       0.2053           NA 
   1                                       rs75411    4425414    A   0.2174  0.08333    G        1.184       0.2766        3.056 
   1                                  GSA-rs572439    4431264    A   0.4674   0.5833    C       0.5716       0.4496       0.6268 
   1                                  GSA-rs349400    4462460    G   0.3696  0.08333    T        3.895      0.04843        6.448 
   1                                     rs4654432    4481215    T   0.3587      0.5    C       0.9043       0.3416       0.5593 
   1                                     rs6658372    4488979    G   0.3587   0.4167    A       0.1538       0.6949       0.7831 
   1                                 GSA-rs6678792    4489398    C   0.4674   0.5833    T       0.5716       0.4496       0.6268 
   1                                 GSA-rs1762814    4496256    T    0.413   0.1667    C        2.722      0.09895        3.519 
   1                                    rs77633111    4497313    G   0.1304  0.08333    A       0.2153       0.6426         1.65 
   1                                    rs12731060    4500436    T    0.413   0.6667    C        2.768      0.09616       0.3519 
   1                                      rs780588    4506325    T  0.05435  0.08333    G       0.1641       0.6855       0.6322 
   1                                      rs780593    4507743    C   0.1413  0.08333    T       0.3062         0.58         1.81 
   1                                    rs11584026    4514453    A    0.163  0.08333    G       0.5181       0.4716        2.143 
   1                                    rs12691489    4516259    A   0.1413     0.25    G       0.9634       0.3263       0.4937 
   1                                      rs666152    4518202    A   0.3587   0.4167    C       0.1538       0.6949       0.7831 
   1                                     rs6426414    4527772    A   0.2174        0    G         3.23      0.07231           NA 
   1                                GSA-rs55653177    4534969    T    0.163   0.1667    C     0.001019       0.9745        0.974 
   1                                      rs350182    4548292    A    0.163        0    G        2.286       0.1305           NA 
   1                                      rs705689    4549307    G   0.2391  0.08333    T        1.496       0.2213        3.457 
   1                                      rs705690    4549380    G   0.1413     0.25    A       0.9634       0.3263       0.4937 
   1                                      rs582598    4561962    A   0.2065  0.08333    C        1.037       0.3085        2.863 
   1                                GSA-rs34567044    4566418    G  0.04348   0.1667    A        2.963      0.08518       0.2273 
   1                                     rs4654441    4566515    G      0.5   0.3333    A        1.181       0.2771            2 
   1                                      rs780568    4569834    T   0.1087   0.3333    C        4.598        0.032       0.2439 
   1                                 GSA-rs1710422    4574117    C   0.3043   0.3333    T      0.04187       0.8379        0.875 
   1                                      rs241240    4586306    C   0.4783   0.4167    A       0.1616       0.6877        1.283 
   1                                  GSA-rs241232    4590969    A   0.2935  0.08333    G        2.383       0.1227        4.569 
   1                                      rs537398    4594603    A     0.25   0.1667    G       0.4037       0.5252        1.667 
   1                                    rs12080165    4596700    T     0.25  0.08333    G        1.661       0.1975        3.667 
   1                                    rs74773514    4602986    A   0.1739        0    G        2.466       0.1163           NA 
   1                                      rs241257    4614822    G     0.25        0    A        3.852      0.04969           NA 
   1                                    rs12120353    4620996    A    0.337     0.25    C       0.3648       0.5459        1.525 
   1                               GSA-rs144148788    4621193    T   0.4565      0.5    A      0.08075       0.7763         0.84 
   1                                      rs241278    4629408    T   0.4348   0.4167    C      0.01419       0.9052        1.077 
   1                                      rs171317    4632828    G  0.05435   0.1667    T        2.133       0.1441       0.2874 
   1                                     rs7534062    4633238    T   0.1848  0.08333    C       0.7634       0.3823        2.493 
   1                                     rs6426421    4633639    C   0.1087     0.25    T        1.938       0.1639       0.3659 
   1                                     rs1024139    4640902    G   0.2717   0.1667    A       0.6097       0.4349        1.866 
   1                                      rs725563    4643472    A   0.3152   0.3333    C      0.01608       0.8991       0.9206 
   1                                  GSA-rs619364    4646379    G   0.3587   0.4167    A       0.1538       0.6949       0.7831 
   1                                     rs1849943    4649316    A   0.1848  0.08333    G       0.7634       0.3823        2.493 
   1                                      rs164772    4652512    G   0.1196  0.08333    A       0.1365       0.7118        1.494 
   1                                     rs6426423    4656147    A   0.4457   0.5833    C       0.8097       0.3682       0.5742 
   1                                      rs537761    4662408    T   0.3043     0.25    G       0.1499       0.6987        1.312 
   1                                      rs164783    4664614    T   0.4348   0.5833    G       0.9458       0.3308       0.5495 
   1                                     rs3896439    4668670    T  0.06522        0    C       0.8305       0.3621           NA 
   1                                 GSA-rs4654574    4679731    C  0.07609        0    T       0.9789       0.3225           NA 
   1                                    rs12029673    4684090    G   0.1304        0    A        1.769       0.1835           NA 
   1                                      rs875807    4685672    T   0.4022   0.3333    C       0.2107       0.6463        1.345 
   1                                     rs7527078    4690893    T   0.4891      0.5    C     0.005019       0.9435       0.9574 
   1                                    rs10799249    4691860    T   0.1957   0.1667    C      0.05742       0.8106        1.216 
   1                                    rs12122754    4698559    T   0.1739   0.1667    C     0.003895       0.9502        1.053 
   1                                GSA-rs10915575    4701258    C   0.2283   0.3333    T       0.6418       0.4231       0.5915 
   1                                    rs61764994    4702296    G   0.3696     0.25    A       0.6621       0.4158        1.759 
   1                                    rs74727341    4704223    C   0.1087  0.08333    A      0.07219       0.7882        1.341 
   1                                    rs12125737    4706755    C   0.4022   0.4167    T     0.009261       0.9233       0.9418 
   1                                      rs900501    4717340    C   0.1413        0    T        1.938       0.1639           NA 
   1                                     rs2035454    4722431    G   0.3152     0.25    A        0.212       0.6452        1.381 
   1                                    rs12408160    4723046    T   0.2065   0.3333    C       0.9911       0.3195       0.5205 
   1                                    rs12083131    4723818    A   0.1848        0    G        2.651       0.1035           NA 
   1                                     rs7517857    4725585    A   0.3913   0.3333    G       0.1507       0.6978        1.286 
   1                                GSA-rs12567266    4726454    T   0.2717     0.25    C       0.0255       0.8731        1.119 
   1                                     rs4654585    4733239    C   0.3587   0.3333    T      0.02979        0.863        1.119 
   1                                GSA-rs72637574    4737405    C  0.06522        0    T       0.8305       0.3621           NA 
   1                                    rs16839450    4737531    T     0.25   0.1667    C       0.4037       0.5252        1.667 
   1                                 GSA-rs2071995    4738678    T  0.06522  0.08333    C       0.0555       0.8138       0.7674 
   1                                      rs763238    4743704    T   0.3261   0.3333    C     0.002533       0.9599       0.9677 
   1                                    rs12402150    4750267    A  0.04348   0.1667    C        2.963      0.08518       0.2273 
   1                                     rs4654587    4752960    A  0.08696  0.08333    G     0.001763       0.9665        1.048 
   1                                    rs12121882    4758327    T   0.1848   0.1667    C      0.02333       0.8786        1.133 
   1                                    rs35923204    4766739    T  0.05435   0.1667    C        2.133       0.1441       0.2874 
   1                                     rs3820251    4781151    T   0.1087     0.25    C        1.938       0.1639       0.3659 
   1                                 GSA-rs3820252    4784556    T  0.06522        0    C       0.8305       0.3621           NA 
   1                                      rs242044    4787119    G   0.4239   0.5833    A        1.094       0.2956       0.5256 
   1                                      rs242050    4789179    A   0.1413  0.08333    G       0.3062         0.58         1.81 
   1                                     rs3766964    4792184    C   0.2935  0.08333    T        2.383       0.1227        4.569 
   1                                     rs3753708    4805034    C    0.163     0.25    A       0.5608       0.4539       0.5844 
   1                                  GSA-rs409048    4805674    C   0.4348   0.4167    T      0.01419       0.9052        1.077 
   1                                     rs7532708    4806207    A  0.09783        0    G        1.285       0.2569           NA 
   1                                     rs2802720    4809120    A    0.337   0.3333    G    0.0006241       0.9801        1.016 
   1                                    rs72639906    4813360    T   0.1304        0    C        1.769       0.1835           NA 
   1                                      rs523141    4819667    C   0.2174   0.1667    T       0.1638       0.6857        1.389 
   1                               GSA-rs191866694    4821625    T   0.4565      0.5    A      0.08075       0.7763         0.84 
   1                                      rs426095    4828063    T    0.413      0.5    C       0.3289       0.5663       0.7037 
   1                                     rs9426483    4830900    T   0.3043   0.3333    C      0.04187       0.8379        0.875 
   1                                  GSA-rs423285    4831076    C   0.1957   0.1667    T      0.05742       0.8106        1.216 
   1                                    rs12030265    4831752    T   0.1739   0.1667    C     0.003895       0.9502        1.053 
   1                                     rs3753732    4838249    A   0.1196     0.25    C         1.55       0.2131       0.4074 
   1                                     rs9426506    4844376    T    0.413      0.5    C       0.3289       0.5663       0.7037 
   1                                    rs11805709    4847594    T   0.1848  0.08333    C       0.7634       0.3823        2.493 
   1                                     rs7519688    4853910    C   0.3913   0.4167    T      0.02859       0.8657          0.9 
   1                                    rs17345280    4859537    C   0.1522   0.1667    A      0.01713       0.8959       0.8974 
   1                                     rs4654607    4861160    C   0.3913   0.6667    T        3.298      0.06938       0.3214 
   1                                  GSA-rs760817    4863913    T  0.06522   0.3333    C        8.781     0.003045       0.1395 
   1                                     rs2181699    4888012    A   0.3804     0.25    C       0.7789       0.3775        1.842 
   1                                GSA-rs10799265    4889604    T   0.2065  0.08333    C        1.037       0.3085        2.863 
   1                                    rs10915626    4906783    A  0.06522        0    G       0.8305       0.3621           NA 
   1                                 GSA-rs6426440    4914910    C   0.3261   0.3333    A     0.002533       0.9599       0.9677 
   1                                GSA-rs12044914    4932655    A  0.07609        0    C       0.9789       0.3225           NA 
   1                                    rs10489138    4934067    T  0.06522        0    C       0.8305       0.3621           NA 
   1                                    rs12061881    4946268    T   0.3913   0.5833    C        1.614       0.2039       0.4592 
   1                                     rs6664880    4952788    G   0.2391  0.08333    A        1.496       0.2213        3.457 
   1                                 GSA-rs6426446    4955862    C   0.4565   0.3333    T       0.6531        0.419         1.68 
   1                                    rs11805753    4973107    T   0.1522        0    C         2.11       0.1463           NA 
   1                                    rs12035499    4980692    A   0.1196     0.25    G         1.55       0.2131       0.4074 
   1                                      rs942245    4981503    C   0.4239   0.6667    T        2.526        0.112       0.3679 
   1                                     rs6666453    4987424    G   0.1957  0.08333    T       0.8969       0.3436        2.676 
   1                                    rs12567162    4988063    C   0.2717   0.4167    A        1.086       0.2973       0.5224 
   1                                     rs2898853    4992204    C   0.4457     0.25    T        1.665        0.197        2.412 
   1                                    rs35357722    4993039    A   0.1413  0.08333    G       0.3062         0.58         1.81 
   1                                    rs10915683    4996185    A   0.4674      0.5    G       0.0453       0.8315       0.8776 
   1                                    rs10915295    5001488    G   0.2609  0.08333    T        1.832       0.1758        3.882 
   1                                     rs9286971    5003504    G   0.3913   0.6667    A        3.298      0.06938       0.3214 
   1                                GSA-rs72634168    5009464    A  0.07609        0    C       0.9789       0.3225           NA 
   1                                     rs9426490    5011402    A   0.2717   0.5833    G        4.838      0.02783       0.2665 
   1                                    rs74653811    5015676    C  0.09783  0.08333    T      0.02566       0.8727        1.193 
   1                                    rs10799145    5021200    T    0.413   0.3333    G       0.2801       0.5966        1.407 
   1                                    rs12754637    5023321    A   0.1304  0.08333    G       0.2153       0.6426         1.65 
   1                                     rs7523398    5024385    G   0.3152     0.25    T        0.212       0.6452        1.381 
   1                                    rs12025571    5029531    C   0.3261   0.4167    A       0.3901       0.5323       0.6774 
   1                                     rs7535462    5033661    A   0.1739   0.3333    G        1.737       0.1875       0.4211 
   1                                    rs76290374    5034174    A   0.1957     0.25    G       0.1946       0.6591       0.7297 
   1                                  GSA-rs898335    5036777    G   0.3696   0.5833    T        2.031       0.1541       0.4187 
   1                                     rs6666618    5038093    C   0.3152   0.3333    A      0.01608       0.8991       0.9206 
   1                                     rs1563791    5043734    C   0.2065        0    A        3.032      0.08163           NA 
   1                                GSA-rs74224268    5055888    T   0.4565      0.5    A      0.08075       0.7763         0.84 
   1                                    rs10158288    5061519    T      0.5     0.25    C        2.663       0.1027            3 
   1                                    rs34951087    5069170    T   0.1848     0.25    G       0.2907       0.5898         0.68 
   1                                    rs12045336    5070663    G   0.2826      0.5    A        2.355       0.1249       0.3939 
   1                                     rs9286975    5073092    G   0.3478     0.25    A        0.455          0.5          1.6 
   1                                     rs9439575    5085955    G   0.4565   0.6667    A        1.878       0.1706         0.42 
   1                                     rs9439507    5090997    G   0.3043   0.3333    A      0.04187       0.8379        0.875 
   1                                     rs6693990    5094435    A   0.2935   0.1667    G       0.8489       0.3569        2.077 
   1                                    rs10915324    5103621    G     0.25   0.1667    A       0.4037       0.5252        1.667 
   1                                     rs1563792    5124859    C    0.337      0.5    T        1.231       0.2672       0.5082 
   1                                    rs10915335    5136477    T  0.08696        0    C         1.13       0.2877           NA 
   1                                GSA-rs11590026    5140226    A   0.3696   0.1667    G        1.931       0.1647        2.931 
   1                                     rs3128687    5141293    G      0.5      0.5    T            0            1            1 
   1                                    rs10915341    5142552    G     0.25   0.4167    T        1.499       0.2209       0.4667 
   1                                     rs3101214    5150534    C   0.1522  0.08333    T       0.4076       0.5232        1.974 
   1                                     rs2290848    5151437    G  0.09783  0.08333    T      0.02566       0.8727        1.193 
   1                                     rs9803863    5158857    G   0.3478   0.1667    A        1.583       0.2083        2.667 
   1                                    rs57000660    5166480    G    0.337   0.3333    A    0.0006241       0.9801        1.016 
   1                                GSA-rs10733013    5168663    T   0.4022     0.25    C        1.039       0.3082        2.018 
   1                                     rs7513590    5170712    G  0.07609   0.1667    A        1.102       0.2939       0.4118 
   1                                    rs10799170    5179530    A   0.2391     0.25    C     0.006868       0.9339       0.9429 
   1                                GSA-rs79656278    5183841    A  0.08696        0    G         1.13       0.2877           NA 
   1                                     rs6671889    5192703    A   0.4891   0.3333    C        1.034       0.3092        1.915 
   1                                    rs10492925    5195371    C   0.2391   0.1667    T        0.314       0.5752        1.571 
   1                                    rs10799173    5197977    C   0.2609   0.3333    T       0.2833       0.5945       0.7059 
   1                                    rs12121369    5210124    A   0.4348   0.3333    C       0.4476       0.5035        1.538 
   1                                    rs12750297    5219272    A   0.2717   0.3333    C       0.2003       0.6545       0.7463 
   1                                    rs17366543    5224616    G   0.1957  0.08333    A       0.8969       0.3436        2.676 
   1                                 GSA-rs6665697    5248541    T    0.337     0.25    C       0.3648       0.5459        1.525 
   1                                     rs2722781    5257229    T   0.2935   0.1667    C       0.8489       0.3569        2.077 
   1                                     rs7528871    5259095    A   0.3152   0.4167    C       0.4965        0.481       0.6444 
   1                                     rs6603821    5267850    A   0.4457   0.5833    G       0.8097       0.3682       0.5742 
   1                                    rs16840190    5282726    T  0.06522        0    C       0.8305       0.3621           NA 
   1                                GSA-rs56295354    5294237    T   0.1087        0    C        1.443       0.2296           NA 
   1                                  GSA-rs586165    5297887    T   0.1087        0    C        1.443       0.2296           NA 
   1                                      rs521430    5307076    A      0.5      0.5    G            0            1            1 
   1                                GSA-rs75422994    5307136    A  0.06522  0.08333    G       0.0555       0.8138       0.7674 
   1                                 GSA-rs7534404    5309255    A   0.3696   0.3333    G       0.0601       0.8063        1.172 
   1                                 GSA-rs4475768    5312165    G   0.1413  0.08333    T       0.3062         0.58         1.81 
   1                                     rs6703948    5313445    A   0.1304  0.08333    C       0.2153       0.6426         1.65 
   1                                GSA-rs12089315    5318552    T   0.2935   0.1667    C       0.8489       0.3569        2.077 
   1                                  GSA-rs630153    5321139    A   0.3804   0.4167    G      0.05888       0.8083       0.8596 
   1                                      rs499416    5324231    T   0.3152   0.4167    C       0.4965        0.481       0.6444 
   1                                      rs579467    5329865    T   0.4022   0.6667    C        3.025      0.08198       0.3364 
   1                                      rs584938    5334079    G   0.2826   0.1667    T       0.7253       0.3944         1.97 
   1                                      rs549155    5338287    T   0.2391     0.25    G     0.006868       0.9339       0.9429 
   1                                    rs12141954    5342295    G   0.3043   0.1667    A       0.9804       0.3221        2.188 
   1                                      rs557477    5346474    G   0.3913     0.25    T       0.9043       0.3416        1.929 
   1                                      rs563939    5347155    T   0.4239   0.6667    C        2.526        0.112       0.3679 
   1                                     rs4417082    5348270    G   0.4457   0.4167    A      0.03616       0.8492        1.125 
   1                                    rs10915405    5348272    A   0.1087   0.1667    G       0.3495       0.5544       0.6098 
   1                                     rs4514251    5348479    A   0.3478   0.4167    G       0.2195       0.6394       0.7467 
   1                                      rs912988    5354844    T   0.3261   0.3333    C     0.002533       0.9599       0.9677 
   1                               GSA-rs115216699    5358282    T  0.07609        0    C       0.9789       0.3225           NA 
   1                                     rs5026665    5374940    G   0.4565   0.3333    A       0.6531        0.419         1.68 
   1                                     rs9439565    5381250    C   0.4565   0.5833    T       0.6851       0.4078          0.6 
   1                                    rs79339794    5388176    T  0.05435   0.1667    C        2.133       0.1441       0.2874 
   1                                     rs2148211    5401364    C   0.4783     0.25    T        2.233       0.1351         2.75 
   1                                    rs12408534    5408123    C  0.06522   0.1667    T        1.539       0.2148       0.3488 
   1                                     rs4129058    5410542    G   0.4565   0.3333    A       0.6531        0.419         1.68 
   1                                    rs74219217    5454407    A   0.2935     0.25    G      0.09777       0.7545        1.246 
   1                                    rs36194643    5458909    G   0.4022     0.25    A        1.039       0.3082        2.018 
   1                                     rs7546092    5473983    A   0.4891   0.1667    G        4.456      0.03477        4.787 
   1                                    rs11576458    5475581    T   0.1087  0.08333    C      0.07219       0.7882        1.341 
   1                                     rs6603835    5475663    C      0.5   0.3333    A        1.181       0.2771            2 
   1                                     rs3922826    5485177    G   0.1304        0    T        1.769       0.1835           NA 
   1                                 GSA-rs7411401    5486073    G  0.06522  0.08333    A       0.0555       0.8138       0.7674 
   1                                    rs12755610    5489018    G     0.25   0.5833    A        5.747      0.01652       0.2381 
   1                                    rs10907211    5492043    A   0.1739        0    C        2.466       0.1163           NA 
   1                                    rs11260694    5514194    T    0.337      0.5    C        1.231       0.2672       0.5082 
   1                                    rs12568815    5521691    T   0.1196  0.08333    C       0.1365       0.7118        1.494 
   1                                 GSA-rs7414322    5533601    T  0.08696  0.08333    C     0.001763       0.9665        1.048 
   1                                     rs7414864    5534326    T   0.1087  0.08333    G      0.07219       0.7882        1.341 
   1                                    rs12045091    5547562    C   0.1522     0.25    T       0.7429       0.3887       0.5385 
   1                                    rs11260698    5549525    T   0.3478   0.4167    C       0.2195       0.6394       0.7467 
   1                                     rs9662668    5554049    G   0.1739        0    A        2.466       0.1163           NA 
   1                                     rs2071953    5555141    G   0.4022     0.25    A        1.039       0.3082        2.018 
   1                                     rs2071959    5556067    A   0.2283     0.25    G      0.02826       0.8665       0.8873 
   1                                 GSA-rs9659669    5563399    G    0.413   0.3333    A       0.2801       0.5966        1.407 
   1                                 GSA-rs9729649    5572304    A   0.1848  0.08333    G       0.7634       0.3823        2.493 
   1                                     rs9660967    5581798    T   0.3913     0.25    C       0.9043       0.3416        1.929 
   1                                     rs2008457    5585215    A   0.2391  0.08333    G        1.496       0.2213        3.457 
   1                                     rs7515958    5603850    G   0.1522   0.1667    A      0.01713       0.8959       0.8974 
   1                                    rs11260644    5618182    T   0.2391   0.3333    C       0.5024       0.4784       0.6286 
   1                                     rs9439613    5623965    T   0.3587   0.4167    C       0.1538       0.6949       0.7831 
   1                                GSA-rs61762111    5631820    T   0.1304        0    C        1.769       0.1835           NA 
   1                                 GSA-rs1775406    5636893    C  0.08696        0    A         1.13       0.2877           NA 
   1                                  GSA-rs986073    5654285    T   0.1304  0.08333    C       0.2153       0.6426         1.65 
   1                                     rs1775415    5657801    C    0.163  0.08333    A       0.5181       0.4716        2.143 
   1                                      rs950601    5659587    A   0.2609   0.4167    C        1.281       0.2577       0.4941 
   1                                      rs707582    5671786    A   0.4348   0.6667    G        2.297       0.1296       0.3846 
   1                                      rs770718    5674434    T     0.25     0.25    C            0            1            1 
   1                                     rs9439585    5679368    T   0.4022   0.3333    C       0.2107       0.6463        1.345 
   1                                    rs10157819    5680572    G   0.2174   0.1667    A       0.1638       0.6857        1.389 
   1                                     rs2173541    5684110    T   0.3913   0.5833    C        1.614       0.2039       0.4592 
   1                                      rs945322    5684301    G  0.05435   0.1667    T        2.133       0.1441       0.2874 
   1                                      rs770682    5689610    A   0.2174   0.5833    G        7.396     0.006538       0.1984 
   1                                    rs75624280    5693597    C  0.06522  0.08333    T       0.0555       0.8138       0.7674 
   1                                GSA-rs80235251    5695724    A  0.06522  0.08333    G       0.0555       0.8138       0.7674 
   1                                     rs6690868    5701323    C   0.1196  0.08333    T       0.1365       0.7118        1.494 
   1                                    rs17028491    5703552    A   0.1848   0.4167    G        3.422      0.06432       0.3173 
   1                                    rs17028511    5704836    G   0.1087   0.1667    A       0.3495       0.5544       0.6098 
   1                                  GSA-rs971816    5707091    C    0.413   0.6667    A        2.768      0.09616       0.3519 
   1                                     rs4845812    5707816    T   0.2174     0.25    C      0.06553        0.798       0.8333 
   1                                      rs709183    5709728    T  0.05435  0.08333    C       0.1641       0.6855       0.6322 
   1                                     rs2454615    5716860    G   0.3043   0.3333    A      0.04187       0.8379        0.875 
   1                                    rs11260671    5717388    C   0.2065     0.25    T       0.1203       0.7287       0.7808 
   1                                      rs707580    5724940    G   0.2283     0.25    A      0.02826       0.8665       0.8873 
   1                                      rs771071    5732473    T  0.06522        0    C       0.8305       0.3621           NA 
   1                                      rs707593    5736682    T   0.3043     0.25    C       0.1499       0.6987        1.312 
   1                                      rs811284    5739638    T   0.3261   0.1667    G        1.267       0.2604        2.419 
   1                                     rs1695616    5749226    G   0.2826   0.1667    A       0.7253       0.3944         1.97 
   1                                     rs2649070    5750125    C   0.4022     0.25    T        1.039       0.3082        2.018 
   1                                      rs770712    5751591    G   0.1739   0.1667    A     0.003895       0.9502        1.053 
   1                                     rs2649074    5755428    C   0.2717  0.08333    T         2.01       0.1563        4.104 
   1                                    rs75517434    5761968    G  0.06522        0    A       0.8305       0.3621           NA 
   1                                GSA-rs12126945    5768607    T  0.05435  0.08333    C       0.1641       0.6855       0.6322 
   1                                      rs873982    5770265    G   0.3587  0.08333    T        3.658       0.0558        6.153 
   1                                      rs770697    5772500    C   0.5326   0.3333    T        1.687        0.194        2.279 
   1                                     rs2649084    5784433    A   0.2174        0    G         3.23      0.07231           NA 
   1                                     rs2649083    5784445    C   0.4565   0.1667    T        3.654      0.05594          4.2 
   1                                    rs11260678    5786865    T   0.4239      0.5    C       0.2504       0.6168       0.7358 
   1                                    rs59531141    5795581    G  0.05435  0.08333    A       0.1641       0.6855       0.6322 
   1                                     rs2842253    5797096    G    0.337   0.5833    A        2.779      0.09551        0.363 
   1                                 GSA-rs2649066    5802390    A   0.4783   0.6667    G        1.507       0.2196       0.4583 
   1                                GSA-rs72851690    5805356    C  0.08696   0.1667    T       0.7761       0.3783       0.4762 
   1                                GSA-rs12076190    5829039    C   0.2174   0.1667    T       0.1638       0.6857        1.389 
   1                                    rs28457723    5840181    G  0.05435  0.08333    A       0.1641       0.6855       0.6322 
   1                                     rs4845818    5861105    A    0.337     0.25    G       0.3648       0.5459        1.525 
   1                                GSA-rs28722621    5863100    C  0.09783  0.08333    T      0.02566       0.8727        1.193 
   1                                     rs9725925    5879772    C  0.09783  0.08333    T      0.02566       0.8727        1.193 
   1                                     rs9661840    5882333    C   0.5109   0.4167    T       0.3768       0.5393        1.462 
   1                                GSA-rs10864640    5882696    A   0.4348   0.3333    G       0.4476       0.5035        1.538 
   1                                     rs1698976    5900795    A   0.2174   0.4167    G        2.309       0.1287       0.3889 
   1                                    rs11579662    5901975    T     0.25   0.1667    C       0.4037       0.5252        1.667 
   1                                    rs74051373    5903474    T   0.1413        0    C        1.938       0.1639           NA 
   1                                     rs1765719    5905929    C   0.4239   0.4167    A     0.002284       0.9619         1.03 
   1                                    rs11121402    5908794    T   0.2826     0.25    C      0.05613       0.8127        1.182 
   1                                    rs74051394    5911588    C   0.1087        0    A        1.443       0.2296           NA 
   1                                GSA-rs12144662    5911666    C  0.09783        0    T        1.285       0.2569           NA 
   1                                      rs548726    5913621    T   0.2935   0.4167    C       0.7562       0.3845       0.5815 
   1                                    rs10157281    5915662    A  0.09783  0.08333    G      0.02566       0.8727        1.193 
   1                                    rs11121600    5921042    A   0.2935  0.08333    C        2.383       0.1227        4.569 
   1                                   rs115910810    5923369    C   0.4565      0.5    G      0.08075       0.7763         0.84 
   1                                    rs11121921    5939837    G    0.163     0.25    A       0.5608       0.4539       0.5844 
   1                                    rs17432446    5952726    T   0.2065  0.08333    C        1.037       0.3085        2.863 
   1                                    rs12401883    5957601    T   0.1196  0.08333    C       0.1365       0.7118        1.494 
   1                                     rs2312464    5960503    C   0.4022   0.6667    T        3.025      0.08198       0.3364 
   1                                GSA-rs77453462    5970367    T  0.05435   0.1667    C        2.133       0.1441       0.2874 
   1                                    rs12060900    5971314    A     0.25  0.08333    G        1.661       0.1975        3.667 
   1                                GSA-rs12118405    5994334    T  0.06522        0    C       0.8305       0.3621           NA 
   1                                    rs10779677    6007474    G   0.4891      0.5    A     0.005019       0.9435       0.9574 
   1                                     rs4908458    6033973    T  0.08696  0.08333    C     0.001763       0.9665        1.048 
   1                                    rs12124590    6060238    T   0.3478   0.1667    C        1.583       0.2083        2.667 
   1                                      rs945613    6073537    T   0.1667   0.1667    C            0            1            1 
   1                                      rs905463    6073850    T   0.2174   0.1667    C       0.1638       0.6857        1.389 
   1                                     rs1295107    6079392    T   0.2283     0.25    C      0.02826       0.8665       0.8873 
   1                                    rs72630663    6091437    A   0.1739   0.1667    G     0.003895       0.9502        1.053 
   1                                 GSA-rs1295094    6095199    A  0.07609  0.08333    G      0.00785       0.9294       0.9059 
   1                                     rs1295087    6100313    T    0.337     0.25    C       0.3648       0.5459        1.525 
   1                                     rs3789553    6117171    C   0.2065  0.08333    T        1.037       0.3085        2.863 
   1                                GSA-rs78988914    6126668    A  0.07609  0.08333    G      0.00785       0.9294       0.9059 
   1                                    rs72862362    6138623    T  0.05435  0.08333    C       0.1641       0.6855       0.6322 
   1                                    rs72862363    6138659    T   0.2065  0.08333    C        1.037       0.3085        2.863 
   1                                    rs11121183    6139169    G   0.2826   0.4167    T       0.9118       0.3396       0.5515 
   1                                    rs11583500    6140540    G   0.3261     0.25    A       0.2837       0.5943        1.452 
   1                                     rs2294936    6145365    T   0.4783   0.3333    C       0.8972       0.3435        1.833 
   1                                     rs7512313    6145465    T   0.4348   0.3333    G       0.4476       0.5035        1.538 
   1                                     rs3747980    6145683    C  0.05435     0.25    T        5.723      0.01675       0.1724 
   1                                     rs2273042    6149122    T  0.07609        0    C       0.9789       0.3225           NA 
   1                                     rs3789529    6153525    C      0.5   0.4167    T        0.295        0.587          1.4 
   1                                 GSA-rs3810992    6162601    C  0.09783        0    T        1.285       0.2569           NA 
   1                                     rs3810988    6164029    A  0.07609        0    G       0.9789       0.3225           NA 
   1                                    rs12094320    6167194    C   0.1413   0.1667    T      0.05532        0.814       0.8228 
   1                                    rs12142108    6170988    A   0.4022   0.1667    G        2.512        0.113        3.364 
   1                                     rs1883767    6175489    T    0.163     0.25    C       0.5608       0.4539       0.5844 
   1                                     rs2843494    6183926    G  0.08696  0.08333    A     0.001763       0.9665        1.048 
   1                                    rs78406496    6199924    A  0.09783   0.1667    G       0.5319       0.4658       0.5422 
   1                                    rs12067480    6205349    T   0.1413     0.25    C       0.9634       0.3263       0.4937 
   1                                     rs9434741    6217859    G   0.1087  0.08333    A      0.07219       0.7882        1.341 
   1                                    rs11121360    6220962    A   0.4565     0.25    G        1.844       0.1744         2.52 
   1                                      rs731975    6222501    G    0.163   0.3333    T        2.062       0.1511       0.3896 
   1                                    rs12039290    6225739    C   0.1413     0.25    A       0.9634       0.3263       0.4937 
   1                                    rs60925969    6229093    G   0.1304     0.25    A         1.23       0.2675         0.45 
   1                                     rs2294714    6257826    G   0.2065     0.25    A       0.1203       0.7287       0.7808 
   1                                GSA-rs12071731    6276167    G  0.05435   0.3333    T        10.45     0.001225       0.1149 
   1                                      rs846111    6279370    G   0.4457   0.4167    C      0.03616       0.8492        1.125 
   1                                     rs9970334    6296238    T      0.5   0.1667    G        4.746      0.02937            5 
   1                                    rs56064414    6300395    C  0.06522   0.1667    T        1.539       0.2148       0.3488 
   1                                    rs12240078    6306912    C   0.1087  0.08333    T      0.07219       0.7882        1.341 
   1                                    rs74049515    6315125    A  0.04348   0.1667    G        2.963      0.08518       0.2273 
   1                                     rs4908543    6317983    T   0.3261   0.1667    C        1.267       0.2604        2.419 
   1                                GSA-rs12063157    6325098    C  0.05435     0.25    T        5.723      0.01675       0.1724 
   1                                    rs35061492    6328483    G  0.09783   0.1667    A       0.5319       0.4658       0.5422 
   1                                 GSA-rs3789513    6329989    T  0.06522   0.1667    C        1.539       0.2148       0.3488 
   1                                GSA-rs12073007    6343714    C  0.04348  0.08333    A       0.3684       0.5439          0.5 
   1                                    rs35587207    6347149    T  0.09783  0.08333    C      0.02566       0.8727        1.193 
   1                                     rs3789500    6352084    T  0.08696   0.1667    C       0.7761       0.3783       0.4762 
   1                                    rs72854394    6379152    G  0.05435  0.08333    A       0.1641       0.6855       0.6322 
   1                                    rs77561556    6393121    A   0.1739   0.1667    G     0.003895       0.9502        1.053 
   1                                 GSA-rs7514677    6419320    A  0.07609        0    C       0.9789       0.3225           NA 
   1                                GSA-rs59626239    6420825    A  0.06522        0    G       0.8305       0.3621           NA 
   1                                GSA-rs75126985    6425349    T  0.08696        0    C         1.13       0.2877           NA 
   1                                 GSA-rs7529205    6473294    G   0.1304   0.1667    A       0.1196       0.7294         0.75 
   1                                     rs2103673    6494399    A   0.1333        0    G        1.813       0.1781           NA 
   1                                     rs2986736    6512547    C   0.2609   0.1667    T       0.5024       0.4784        1.765 
   1                                     rs3138159    6520024    T   0.1196  0.08333    G       0.1365       0.7118        1.494 
   1                                    exm2268861    6550376    C   0.1304  0.08333    T       0.2153       0.6426         1.65 
   1                                    rs75725904    6552529    G  0.06522  0.08333    A       0.0555       0.8138       0.7674 
   1                                    rs77948669    6560493    T  0.05435     0.25    C        5.723      0.01675       0.1724 
   1                                     rs2986747    6562784    G   0.3043   0.4167    A       0.6182       0.4317       0.6125 
   1                                     rs3007434    6563067    A   0.1196   0.1667    G       0.2153       0.6426        0.679 
   1                                     rs6663548    6564141    T   0.2283  0.08333    G        1.337       0.2476        3.254 
   1                                     rs4908554    6568387    T   0.4348   0.3333    C       0.4476       0.5035        1.538 
   1                                     rs3935435    6572175    T   0.1304     0.25    C         1.23       0.2675         0.45 
   1                                     rs4908909    6599041    C   0.1522   0.1667    T      0.01713       0.8959       0.8974 
   1                                     rs4908930    6629274    G   0.2174     0.25    A      0.06553        0.798       0.8333 
   1                                   rs114597256    6636662    T   0.4667      0.5    A      0.04722        0.828        0.875 
   1                                 GSA-rs1801789    6650824    T  0.08696  0.08333    C     0.001763       0.9665        1.048 
   1                                     rs7521134    6657240    T   0.3478   0.3333    C     0.009851       0.9209        1.067 
   1                               GSA-rs116556071    6687748    T  0.05435  0.08333    C       0.1641       0.6855       0.6322 
   1                                      rs200456    6705528    A   0.1522     0.25    G       0.7429       0.3887       0.5385 
   1                                    rs12145525    6711146    C   0.4674   0.3333    T       0.7702       0.3801        1.755 
   1                                     rs4390192    6785946    G   0.3913   0.4167    T      0.02859       0.8657          0.9 
   1                                      rs447558    6795230    A   0.3696   0.4167    G       0.1005       0.7513       0.8207 
   1                                  GSA-rs378930    6826467    A   0.4348   0.1667    G         3.17      0.07502        3.846 
   1                                GSA-rs11122144    6835761    A  0.08696   0.1667    G       0.7761       0.3783       0.4762 
   1                                     rs1542899    6853355    G  0.04348   0.1667    A        2.963      0.08518       0.2273 
   1                                GSA-rs17029864    6863342    A  0.08696     0.25    G        2.984      0.08411       0.2857 
   1                                GSA-rs17441010    6871756    G  0.08696  0.08333    A     0.001763       0.9665        1.048 
   1                                      rs659459    6873932    G   0.3261     0.25    A       0.2837       0.5943        1.452 
   1                                 GSA-rs6688732    6929760    A    0.163   0.4167    G        4.396      0.03602       0.2727 
   1                                GSA-rs41278036    6934001    C  0.09783  0.08333    A      0.02566       0.8727        1.193 
   1                                    rs11586867    6972393    C   0.4674   0.3333    T       0.7702       0.3801        1.755 
   1                                     rs4908427    6976226    G  0.04348   0.1667    A        2.963      0.08518       0.2273 
   1                                    rs10864247    6982350    G    0.337   0.1667    A        1.421       0.2332        2.541 
   1                                 GSA-rs6577395    6991925    T   0.4674      0.5    C       0.0453       0.8315       0.8776 
   1                                GSA-rs72638543    6995522    T   0.1196  0.08333    C       0.1365       0.7118        1.494 
   1                                    rs72638547    7001078    T   0.1739   0.4167    C        3.882      0.04881       0.2947 
   1                                    rs75821729    7009910    A  0.07609     0.25    G        3.694       0.0546       0.2471 
   1                                    rs11120796    7014330    A   0.4239   0.4167    G     0.002284       0.9619         1.03 
   1                                    rs17030082    7029262    A   0.4891   0.3333    G        1.034       0.3092        1.915 
   1                                     rs6681529    7052566    A   0.4783      0.5    G       0.0201       0.8873       0.9167 
   1                                    rs60710399    7057338    T   0.1087  0.08333    C      0.07219       0.7882        1.341 
   1                                     rs7555853    7069754    T  0.08696   0.1667    G       0.7761       0.3783       0.4762 
   1                                    rs75110660    7072329    A  0.06522        0    G       0.8305       0.3621           NA 
   1                                    rs11120820    7087739    A  0.08696  0.08333    G     0.001763       0.9665        1.048 
   1                                 GSA-rs4243823    7088855    A    0.337     0.25    G       0.3648       0.5459        1.525 
   1                                     rs7553111    7096272    T  0.07609   0.1667    C        1.102       0.2939       0.4118 
   1                                     rs7553537    7096700    T  0.05435  0.08333    C       0.1641       0.6855       0.6322 
   1                                GSA-rs12025462    7107665    G   0.2609   0.1667    A       0.5024       0.4784        1.765 
   1                                     rs6577410    7112390    T   0.4239      0.5    C       0.2504       0.6168       0.7358 
   1                                GSA-rs72640038    7115948    A  0.07609  0.08333    G      0.00785       0.9294       0.9059 
   1                                     1:7122726    7122726    T    0.163   0.1667    C     0.001019       0.9745        0.974 
   1                                    rs34096415    7126357    G   0.2283   0.3333    A       0.6418       0.4231       0.5915 
   1                                     rs6662527    7129388    C   0.3152     0.25    T        0.212       0.6452        1.381 
   1                                    rs74891443    7131072    G   0.2065   0.3333    T       0.9911       0.3195       0.5205 
   1                                    rs11120831    7131192    G   0.2935   0.3333    A      0.08059       0.7765       0.8308 
   1                               GSA-rs115777418    7141085    A  0.04348   0.1667    G        2.963      0.08518       0.2273 
   1                                     rs2071917    7150527    A   0.4891   0.4167    G       0.2233       0.6365         1.34 
   1                                     rs2071918    7150577    T   0.1413        0    C        1.938       0.1639           NA 
   1                                    rs72640073    7151479    C   0.3261   0.3333    T     0.002533       0.9599       0.9677 
   1                                GSA-rs76779393    7155070    C   0.4565      0.5    G      0.08075       0.7763         0.84 
   1                                    rs11120840    7156082    G   0.3152     0.25    T        0.212       0.6452        1.381 
   1                                     rs6682031    7170339    T   0.1848   0.3333    C        1.454       0.2279       0.4533 
   1                                     rs9434469    7177744    T   0.3804   0.4167    C      0.05888       0.8083       0.8596 
   1                                     rs7532024    7179479    T   0.3804     0.25    C       0.7789       0.3775        1.842 
   1                                     rs4908443    7179721    T   0.1413   0.3333    C        2.863      0.09066       0.3291 
   1                                GSA-rs74051131    7181192    G  0.09783        0    A        1.285       0.2569           NA 
   1                               GSA-rs115093263    7183119    T  0.06522        0    C       0.8305       0.3621           NA 
   1                                    rs11120861    7196125    G   0.3804   0.4167    A      0.05888       0.8083       0.8596 
   1                                     rs4908600    7196659    T   0.2174   0.1667    C       0.1638       0.6857        1.389 
   1                                     rs9434482    7211340    T   0.2065   0.4167    G        2.641       0.1041       0.3644 
   1                                 GSA-rs9434483    7217727    G   0.2826   0.1667    A       0.7253       0.3944         1.97 
   1                                    rs10779676    7217906    T   0.2391   0.4167    C        1.741       0.1871         0.44 
   1                                 GSA-rs4908602    7220970    A   0.4674   0.4167    G       0.1099       0.7403        1.229 
   1                                     rs4908445    7241523    G   0.3152   0.3333    A      0.01608       0.8991       0.9206 
   1                                    rs11120876    7252366    T   0.1196  0.08333    C       0.1365       0.7118        1.494 
   1                                    rs72641234    7253054    A     0.25   0.1667    G       0.4037       0.5252        1.667 
   1                               GSA-rs184806612    7253426    C  0.06522        0    A       0.8305       0.3621           NA 
   1                                 GSA-rs4908448    7269283    C   0.4457      0.5    T       0.1266        0.722       0.8039 
   1                                    rs78437889    7274919    T   0.2826   0.3333    C       0.1331       0.7153       0.7879 
   1                                     rs4908610    7311260    C   0.4022   0.4167    A     0.009261       0.9233       0.9418 
   1                                     rs6698548    7317541    A   0.2935   0.3333    G      0.08059       0.7765       0.8308 
   1                                    rs10864289    7318448    T   0.2065   0.1667    C       0.1046       0.7463        1.301 
   1                                    rs60130788    7325255    G   0.2935   0.1667    A       0.8489       0.3569        2.077 
   1                                    rs11583441    7327719    C  0.09783        0    T        1.285       0.2569           NA 
   1                                     rs2412148    7331060    A   0.1304   0.1667    G       0.1196       0.7294         0.75 
   1                                     rs2412147    7331347    T     0.25        0    C        3.852      0.04969           NA 
   1                                     rs7539460    7338706    G   0.1413   0.3333    A        2.863      0.09066       0.3291 
   1                                     rs2001142    7348943    T   0.4022     0.25    C        1.039       0.3082        2.018 
   1                                 GSA-rs1894654    7351434    C   0.4674   0.4167    T       0.1099       0.7403        1.229 
   1                                GSA-rs11120896    7361338    A   0.2174   0.3333    G       0.8039       0.3699       0.5556 
   1                                 GSA-rs4908619    7369931    A   0.4239   0.4167    G     0.002284       0.9619         1.03 
   1                                    rs12128469    7375258    T   0.4783      0.5    C       0.0201       0.8873       0.9167 
   1                                     rs7543711    7379198    T   0.2283   0.3333    C       0.6418       0.4231       0.5915 
   1                                     rs2227212    7386633    A   0.1413   0.1667    G      0.05532        0.814       0.8228 
   1                                    rs12041403    7394728    C   0.4348   0.4167    T      0.01419       0.9052        1.077 
   1                                      rs705681    7402480    C   0.3478   0.3333    T     0.009851       0.9209        1.067 
   1                                      rs705680    7402502    C   0.4457      0.5    T       0.1266        0.722       0.8039 
   1                                      rs763173    7410182    T  0.08696  0.08333    G     0.001763       0.9665        1.048 
   1                                    rs61782274    7412645    G  0.08696        0    T         1.13       0.2877           NA 
   1                                GSA-rs71637379    7444592    G  0.05435        0    T       0.6851       0.4078           NA 
   1                               GSA-rs117296541    7446173    T   0.4565      0.5    A      0.08075       0.7763         0.84 
   1                                     rs2040433    7448154    C  0.06522  0.08333    T       0.0555       0.8138       0.7674 
   1                                     rs7535846    7471157    C    0.413   0.4167    T    0.0005746       0.9809       0.9852 
   1                                    rs11120917    7478076    T   0.2065   0.1667    C       0.1046       0.7463        1.301 
   1                                    rs11120922    7485370    A   0.2609     0.25    G     0.006525       0.9356        1.059 
   1                                    rs12565108    7501060    T  0.05435  0.08333    C       0.1641       0.6855       0.6322 
   1                                     rs1775047    7501823    C   0.3804   0.6667    T        3.586      0.05826        0.307 
   1                                GSA-rs75562159    7504141    A  0.04348   0.1667    C        2.963      0.08518       0.2273 
   1                                    rs61032551    7510062    G   0.5109      0.5    A     0.005019       0.9435        1.044 
   1                                     rs6577445    7513025    C   0.2283   0.1667    T       0.2338       0.6287        1.479 
   1                                     rs1193247    7513252    A   0.1739   0.3333    G        1.737       0.1875       0.4211 
   1                                    rs61772213    7513294    T   0.1196     0.25    C         1.55       0.2131       0.4074 
   1                                    rs67725975    7517947    T   0.1413   0.3333    C        2.863      0.09066       0.3291 
   1                                    rs17030902    7518698    C  0.07609        0    T       0.9789       0.3225           NA 
   1                                     rs1750837    7520601    A   0.5109   0.4167    G       0.3768       0.5393        1.462 
   1                                     rs1725233    7520629    A   0.2826  0.08333    G        2.193       0.1386        4.333 
   1                                     rs1342480    7520980    A   0.2283      0.5    G        4.078      0.04344       0.2958 
   1                                    rs11805932    7521479    A  0.09783  0.08333    G      0.02566       0.8727        1.193 
   1                                    rs79217813    7532462    C  0.09783        0    T        1.285       0.2569           NA 
   1                                    rs11805877    7534326    C   0.1522  0.08333    T       0.4076       0.5232        1.974 
   1                                     rs2796483    7541345    T   0.4674   0.6667    C        1.687        0.194       0.4388 
   1                                     rs7551012    7553395    A   0.4674   0.3333    G       0.7702       0.3801        1.755 
   1                                 GSA-rs1750851    7561152    C   0.4783      0.5    T      0.01708        0.896       0.9167 
   1                                    rs10864305    7567346    T   0.4348   0.3333    C       0.4476       0.5035        1.538 
   1                                     rs1193179    7569602    G   0.2283   0.1667    A       0.2338       0.6287        1.479 
   1                                     rs7529399    7575666    C   0.3152     0.25    T        0.212       0.6452        1.381 
   1                                 GSA-rs2478267    7584814    T   0.4457   0.1667    G        3.407      0.06492         4.02 
   1                                     rs2013624    7588413    A    0.163   0.1667    G     0.001019       0.9745        0.974 
   1                                     rs2478266    7595233    C   0.2935   0.1667    T       0.8489       0.3569        2.077 
   1                                    rs72865422    7596466    T  0.06522        0    C       0.8305       0.3621           NA 
   1                                    rs12407666    7600905    A   0.4239   0.3333    G       0.3591        0.549        1.472 
   1                                     rs1750824    7603317    C   0.2826   0.1667    T       0.7253       0.3944         1.97 
   1                                     rs4908654    7611606    T   0.3478     0.25    C        0.455          0.5          1.6 
   1                                     rs7417202    7613850    G   0.3152   0.3333    A      0.01608       0.8991       0.9206 
   1                                    rs34681732    7616235    A   0.4674   0.4167    G       0.1099       0.7403        1.229 
   1                                     rs1193159    7616610    G   0.3587   0.4167    A       0.1538       0.6949       0.7831 
   1                                    rs17031113    7617484    A   0.2283     0.25    G      0.02826       0.8665       0.8873 
   1                                    rs12043374    7618117    C  0.08696  0.08333    A     0.001763       0.9665        1.048 
   1                                GSA-rs72630503    7652590    A  0.06522   0.1667    G        1.539       0.2148       0.3488 
   1                               GSA-rs115071930    7666680    T  0.05435  0.08333    C       0.1641       0.6855       0.6322 
   1                                    rs12139380    7682237    C   0.1304     0.25    T         1.23       0.2675         0.45 
   1                                    rs35866599    7704071    T   0.1087   0.1667    C       0.3495       0.5544       0.6098 
   1                                     rs4908660    7707287    G   0.3261   0.4167    A       0.3901       0.5323       0.6774 
   1                                     rs9434879    7713021    A   0.2935   0.3333    G      0.08059       0.7765       0.8308 
   1                                    rs17031253    7717080    A   0.1522   0.1667    C      0.01713       0.8959       0.8974 
   1                                   rs187356858    7724219    T   0.4565      0.5    A      0.08075       0.7763         0.84 
   1                                     rs4908473    7731730    C   0.1413   0.1667    T      0.05532        0.814       0.8228 
   1                                GSA-rs77914680    7731876    C  0.07609   0.1667    T        1.102       0.2939       0.4118 
   1                                     rs6673977    7736097    G   0.2065   0.1667    A       0.1046       0.7463        1.301 
   1                                     rs3011926    7737799    A    0.337   0.4167    G        0.298       0.5851       0.7115 
   1                                    rs12756299    7758760    C   0.3261   0.4167    T       0.3901       0.5323       0.6774 
   1                                GSA-rs79796330    7759701    G   0.1196        0    T        1.604       0.2053           NA 
   1                                     rs2301488    7792411    T   0.3043   0.4167    C       0.6182       0.4317       0.6125 
   1                                     rs4908688    7795554    T  0.06522   0.1667    C        1.539       0.2148       0.3488 
   1                                     rs9919220    7811961    G   0.1304     0.25    A         1.23       0.2675         0.45 
   1                                      rs697672    7826347    C   0.1957   0.1667    T      0.05742       0.8106        1.216 
   1                                     rs2153733    7830262    G   0.2391     0.25    A     0.006868       0.9339       0.9429 
   1                                     rs2071987    7834026    A   0.2283     0.25    G      0.02826       0.8665       0.8873 
   1                                   rs111692854    7834434    A   0.1413        0    G        1.938       0.1639           NA 
   1                                  GSA-rs697673    7837842    T   0.3261   0.1667    C        1.267       0.2604        2.419 
   1                                      rs228729    7845695    A   0.3804   0.4167    G      0.05888       0.8083       0.8596 
   1                                 GSA-rs7545893    7856267    A   0.1739        0    C        2.466       0.1163           NA 
   1                                      rs228642    7863293    C   0.4348   0.4167    T      0.01419       0.9052        1.077 
   1                                      rs228666    7868725    C   0.3913   0.3333    T       0.1507       0.6978        1.286 
   1                                    rs10127838    7881780    T    0.163   0.3333    C        2.062       0.1511       0.3896 
   1                                      rs228697    7887579    C   0.4565      0.5    G      0.08075       0.7763         0.84 
   1                                     rs2859388    7888215    G   0.3444   0.4167    A       0.2418       0.6229       0.7356 
   1                                GSA-rs41307858    7904196    G  0.06522        0    A       0.8305       0.3621           NA 
   1                                     rs3753500    7911302    A   0.1196   0.1667    G       0.2153       0.6426        0.679 
   1                                 GSA-rs3753499    7911437    C   0.1739        0    T        2.466       0.1163           NA 
   1                                      rs228648    7913430    G   0.3913   0.3333    A       0.1507       0.6978        1.286 
   1                                      rs707476    7918106    T    0.337  0.08333    C        3.206      0.07339         5.59 
   1                                     rs2859389    7920423    T   0.2391      0.5    C        3.672      0.05534       0.3143 
   1                                     rs7525916    7923038    G   0.2609  0.08333    T        1.832       0.1758        3.882 
   1                                      rs504560    7926542    T   0.1304        0    C        1.769       0.1835           NA 
   1                                  GSA-rs228716    7936272    G   0.3478   0.4167    T       0.2195       0.6394       0.7467 
   1                                     rs1040397    7952427    A   0.1739  0.08333    G       0.6369       0.4248        2.316 
   1                                      rs227163    7961206    C   0.3913      0.5    T       0.5209       0.4704       0.6429 
   1                                    rs12068202    7961294    G   0.1087     0.25    A        1.938       0.1639       0.3659 
   1                                      rs679563    7971078    G   0.4457   0.4167    A      0.03616       0.8492        1.125 
   1                                     rs1776354    7972201    G   0.4457   0.3333    A       0.5456       0.4601        1.608 
   1                                      rs161799    8015560    C   0.4457   0.5833    T       0.8097       0.3682       0.5742 
   1                                     rs4908488    8024592    C   0.1848   0.4167    T        3.422      0.06432       0.3173 
   1                                      rs178932    8030300    G   0.3152   0.1667    A         1.12         0.29        2.302 
   1                                  GSA-rs426561    8057254    T   0.2717        0    C        4.293      0.03827           NA 
   1                               GSA-rs115822521    8167180    A  0.08696   0.1667    C       0.7761       0.3783       0.4762 
   1                                     rs4908736    8187211    G   0.1957   0.3333    A        1.206        0.272       0.4865 
   1                                GSA-rs61774166    8188694    G   0.1087   0.1667    T       0.3495       0.5544       0.6098 
   1                                    rs12144409    8191889    C   0.4674   0.6667    T        1.687        0.194       0.4388 
   1                                     rs7529511    8195226    T   0.3696   0.4167    C       0.1005       0.7513       0.8207 
   1                                 GSA-rs9434615    8196065    A  0.04348   0.1667    G        2.963      0.08518       0.2273 
   1                                    rs57456491    8200157    G  0.08696  0.08333    A     0.001763       0.9665        1.048 
   1                                     rs9434617    8200328    C   0.4239     0.25    T        1.334       0.2482        2.208 
   1                                    rs12564077    8212425    C   0.2391   0.3333    T       0.5024       0.4784       0.6286 
   1                                    rs11121117    8217303    C   0.2174   0.1667    T       0.1638       0.6857        1.389 
   1                                    rs17032281    8222156    A   0.4565   0.5833    G       0.6851       0.4078          0.6 
   1                                     rs6663882    8244145    G   0.2717     0.25    A       0.0255       0.8731        1.119 
   1                                    rs72859389    8252684    C  0.05435  0.08333    A       0.1641       0.6855       0.6322 
   1                                     rs7548511    8267513    G   0.1087  0.08333    A      0.07219       0.7882        1.341 
   1                                      rs405689    8273551    G     0.25     0.25    A            0            1            1 
   1                                      rs390468    8274018    T  0.06522        0    C       0.8305       0.3621           NA 
   1                                    rs78732195    8274569    A  0.07609  0.08333    G      0.00785       0.9294       0.9059 
   1                                      rs411654    8274807    C   0.1413  0.08333    T       0.3062         0.58         1.81 
   1                                      rs428180    8278899    G   0.1304  0.08333    T       0.2153       0.6426         1.65 
   1                                    rs78863888    8279716    C   0.1087  0.08333    T      0.07219       0.7882        1.341 
   1                                      rs299499    8292761    C   0.4674   0.5833    T       0.5716       0.4496       0.6268 
   1                                    rs11583166    8310062    A   0.2065   0.1667    G       0.1046       0.7463        1.301 
   1                                     rs4301655    8313894    A    0.337   0.1667    G        1.421       0.2332        2.541 
   1                                    rs72862657    8336374    T  0.08696        0    C         1.13       0.2877           NA 
   1                                      rs438895    8338355    C  0.05435   0.1667    T        2.133       0.1441       0.2874 
   1                                    rs72862684    8352240    T  0.05435  0.08333    C       0.1641       0.6855       0.6322 
   1                                    rs11121152    8357221    C    0.413   0.4167    T    0.0005746       0.9809       0.9852 
   1                                    rs11121157    8370088    A   0.4022   0.3333    G       0.2107       0.6463        1.345 
   1                                      rs966134    8373208    C   0.4674   0.4167    T       0.1099       0.7403        1.229 
   1                                    rs12132135    8382607    G   0.2717      0.5    A        2.644        0.104       0.3731 
   1                                    rs12141444    8389153    T  0.04348  0.08333    C       0.3684       0.5439          0.5 
   1                                     rs7535752    8395560    T   0.2609     0.25    G     0.006525       0.9356        1.059 
   1                                     rs7520373    8397803    T  0.08696   0.1667    C       0.7761       0.3783       0.4762 
   1                                    GSA-rs8627    8412935    T   0.4022   0.5833    C        1.427       0.2322       0.4805 
   1                                     rs1064826    8412989    T   0.2609     0.25    C     0.006525       0.9356        1.059 
   1                                     rs6577484    8419420    G   0.2065  0.08333    A        1.037       0.3085        2.863 
   1                               GSA-rs113121828    8430812    C  0.05435  0.08333    T       0.1641       0.6855       0.6322 
   1                                      rs301788    8472164    G   0.3261   0.1667    A        1.267       0.2604        2.419 
   1                                  GSA-rs301806    8482078    T   0.4022   0.4167    C     0.009261       0.9233       0.9418 
   1                                    rs11581328    8507773    A   0.2609   0.3333    G       0.2833       0.5945       0.7059 
   1                                     rs4908760    8526142    A    0.413      0.5    G       0.3289       0.5663       0.7037 
   1                                     rs6701803    8554248    T   0.1196  0.08333    C       0.1365       0.7118        1.494 
   1                                 GSA-rs4908501    8554471    G   0.2609   0.3333    T       0.2833       0.5945       0.7059 
   1                                     rs2297867    8586563    C   0.3913     0.25    A       0.9043       0.3416        1.929 
   1                                    rs12025126    8759554    C   0.1739   0.1667    T     0.003895       0.9502        1.053 
   1                                    rs12123076    8838528    G   0.2174   0.3333    A       0.8039       0.3699       0.5556 
   1                                GSA-rs12137865    8868406    G   0.2717     0.25    A       0.0255       0.8731        1.119 
   1                                    rs11121242    8906301    A   0.4783   0.6667    G        1.507       0.2196       0.4583 
   1                                    rs12135416    8910347    A   0.2065     0.25    G       0.1203       0.7287       0.7808 
   1                                GSA-rs11121247    8918795    T   0.2826   0.4167    C       0.9118       0.3396       0.5515 
   1                                     rs2781064    8926868    A   0.4565   0.4167    G      0.06808       0.7942        1.176 
   1                                     rs2274971    8931149    A     0.25     0.25    G            0            1            1 
   1                                    rs12034719    8960153    A   0.2609   0.3333    G       0.2833       0.5945       0.7059 
   1                                     rs6665631    8978514    G   0.1522     0.25    A       0.7429       0.3887       0.5385 
   1                                    rs78847327    8985988    A   0.3261   0.4167    G       0.3901       0.5323       0.6774 
   1                                    rs10779706    8986682    G   0.1848  0.08333    T       0.7634       0.3823        2.493 
   1                                     rs2765512    8987259    C   0.5109   0.4167    T       0.3768       0.5393        1.462 
   1                                    rs57081602    8987340    T   0.1522   0.4167    G        4.973      0.02574       0.2513 
   1                                     rs9434652    8991873    C   0.4022     0.75    T        5.206       0.0225       0.2242 
   1                                    rs12091891    9000220    G  0.05435   0.1667    A        2.133       0.1441       0.2874 
   1                                     rs6692694    9000882    T   0.2391   0.3333    C       0.5024       0.4784       0.6286 
   1                                     rs2274326    9009214    C   0.4565     0.75    T        3.659      0.05578         0.28 
   1                                     rs2274329    9009451    G   0.4783      0.5    C       0.0201       0.8873       0.9167 
   1                                    rs17032907    9010405    T   0.1957   0.3333    C        1.206        0.272       0.4865 
   1                                     rs3765966    9011722    C   0.2717     0.25    A       0.0255       0.8731        1.119 
   1                                    rs17389460    9016302    G   0.1739   0.1667    T     0.003895       0.9502        1.053 
   1                                     rs3737665    9030964    A   0.1848   0.4167    G        3.422      0.06432       0.3173 
   1                                     rs3765963    9034598    C   0.3913   0.6667    T        3.298      0.06938       0.3214 
   1                                GSA-rs12127547    9036614    G  0.06522  0.08333    A       0.0555       0.8138       0.7674 
   1                                     rs6577546    9039022    G   0.1304  0.08333    A       0.2153       0.6426         1.65 
   1                                     rs7513804    9045124    T   0.3804   0.6667    C        3.586      0.05826        0.307 
   1                                      rs875148    9049032    T   0.2174   0.3333    G       0.8039       0.3699       0.5556 
   1                                    rs17033008    9060789    A  0.07609   0.1667    G        1.102       0.2939       0.4118 
   1                                    rs12047015    9061382    C   0.1848  0.08333    T       0.7634       0.3823        2.493 
   1                                    exm2260823    9068386    A  0.07609        0    G       0.9789       0.3225           NA 
   1                                    rs66463959    9069412    A   0.2391   0.1667    G        0.314       0.5752        1.571 
   1                                     rs7537425    9073801    T   0.3696   0.3333    C       0.0601       0.8063        1.172 
   1                                GSA-rs12063980    9074465    T  0.06522  0.08333    C       0.0555       0.8138       0.7674 
   1                                      rs813983    9080734    G   0.2826      0.5    A        2.355       0.1249       0.3939 
   1                                     rs2485196    9087728    C  0.08696        0    T         1.13       0.2877           NA 
   1                                     rs1060998    9100479    T   0.2391  0.08333    C        1.496       0.2213        3.457 
   1                                     rs2505972    9116899    C   0.3261  0.08333    A         2.99      0.08379        5.323 
   1                                    rs12145292    9118596    A   0.2935   0.1667    C       0.8489       0.3569        2.077 
   1                                     rs2478869    9127159    G   0.4348   0.6667    T        2.297       0.1296       0.3846 
   1                                      rs770041    9129945    A   0.3587   0.5833    G        2.263       0.1325       0.3995 
   1                                    rs12141742    9135369    C   0.2283   0.1667    T       0.2338       0.6287        1.479 
   1                                GSA-rs12726360    9140078    C   0.2174   0.1667    T       0.1638       0.6857        1.389 
   1                                GSA-rs12061999    9153629    C    0.163   0.1667    T     0.001019       0.9745        0.974 
   1                                      rs729829    9158997    C   0.3587   0.3333    T      0.02979        0.863        1.119 
   1                                GSA-rs12128468    9162490    A   0.4891   0.5833    G       0.3768       0.5393       0.6839 
   1                                GSA-rs10864390    9182914    C   0.3261      0.5    T        1.419       0.2336       0.4839 
   1                                    rs12726928    9190254    A   0.1413        0    C        1.938       0.1639           NA 
   1                                     rs9786943    9195409    T   0.1087        0    C        1.443       0.2296           NA 
   1                                GSA-rs11487886    9198611    T  0.06522  0.08333    C       0.0555       0.8138       0.7674 
   1                                     rs4406655    9205179    G    0.413   0.4167    A    0.0005746       0.9809       0.9852 
   1                                    rs17393144    9210262    A   0.2935      0.4    G       0.4838       0.4867       0.6231 
   1                                GSA-rs34619897    9217688    T   0.1087        0    C        1.443       0.2296           NA 
   1                                     rs2516091    9225184    C   0.4891   0.4167    T       0.2233       0.6365         1.34 
   1                                  GSA-rs797264    9240604    T   0.1087        0    C        1.443       0.2296           NA 
   1                                     rs4908817    9245572    T   0.2935  0.08333    G        2.383       0.1227        4.569 
   1                                 GSA-rs4908823    9256200    A      0.5   0.1667    G        4.746      0.02937            5 
   1                                     rs2032540    9269638    T   0.1304     0.25    C         1.23       0.2675         0.45 
   1                                     rs9659625    9272879    C   0.1196   0.4167    T        7.198     0.007299       0.1901 
   1                                     rs1009941    9275194    C   0.2609   0.6667    T        8.206     0.004175       0.1765 
   1                                GSA-rs75921077    9278271    T  0.07609        0    G       0.9789       0.3225           NA 
   1                                    rs72867271    9282862    T  0.09783      0.5    C        13.91    0.0001917       0.1084 
   1                                     rs9434723    9292282    A   0.1087        0    G        1.443       0.2296           NA 
   1                                 GSA-rs2268175    9300608    C   0.3152      0.5    T        1.623       0.2026       0.4603 
   1                                   rs143104068    9307032    C   0.4565      0.5    G      0.08075       0.7763         0.84 
   1                                    rs12032814    9307230    T   0.4891   0.1667    A        4.456      0.03477        4.787 
   1                                GSA-rs17368528    9324213    T  0.07609   0.1667    C        1.102       0.2939       0.4118 
   1                                     rs9435168    9331952    A   0.3696   0.3333    G       0.0601       0.8063        1.172 
   1                                GSA-rs12093524    9334714    A   0.3261   0.3333    G     0.002533       0.9599       0.9677 
   1                                     rs6688233    9335745    T   0.2935   0.3333    C      0.08059       0.7765       0.8308 
   1                                    rs10746487    9338689    T    0.337      0.5    C        1.231       0.2672       0.5082 
   1                                     rs9442580    9339467    A  0.07609        0    G       0.9789       0.3225           NA 
   1                                    rs67012730    9340328    G   0.3478   0.1667    A        1.583       0.2083        2.667 
   1                                      rs916380    9341038    G   0.4022      0.5    A       0.4189       0.5175       0.6727 
   1                                     rs9661151    9343799    T   0.1848     0.25    C       0.2907       0.5898         0.68 
   1                                     rs4465231    9347278    A   0.2609     0.25    G     0.006525       0.9356        1.059 
   1                               GSA-rs115531303    9353513    G   0.1957   0.4167    A         3.01      0.08273       0.3405 
   1                                    rs56333749    9354520    A   0.2935   0.3333    C      0.08059       0.7765       0.8308 
   1                                      rs621846    9358243    G   0.3043     0.25    A       0.1499       0.6987        1.312 
   1                                      rs619928    9358681    T   0.3913   0.4167    C      0.02859       0.8657          0.9 
   1                                     rs9442562    9367908    T   0.3804      0.5    C       0.6355       0.4254        0.614 
   1                                      rs630075    9370911    T   0.2826   0.3333    C       0.1331       0.7153       0.7879 
   1                                 GSA-rs9726646    9375309    T    0.413      0.5    C       0.3289       0.5663       0.7037 
   1                                     rs1294046    9379693    C   0.2717   0.3333    T       0.2003       0.6545       0.7463 
   1                                  GSA-rs564709    9382285    G  0.07609  0.08333    A      0.00785       0.9294       0.9059 
   1                                    rs77390888    9383104    T    0.163  0.08333    C       0.5181       0.4716        2.143 
   1                                GSA-rs12749844    9388271    G   0.3913   0.3333    A       0.1507       0.6978        1.286 
   1                                      rs732591    9389218    A   0.4565      0.5    G      0.08075       0.7763         0.84 
   1                                    rs11121371    9392728    G   0.1522  0.08333    A       0.4076       0.5232        1.974 
   1                               GSA-rs115370515    9400985    A  0.05435   0.1667    G        2.133       0.1441       0.2874 
   1                                     rs2205669    9401282    C  0.08696  0.08333    T     0.001763       0.9665        1.048 
   1                                    rs34317170    9407575    G   0.4348     0.25    T        1.495       0.2215        2.308 
   1                                     rs9730431    9407597    A   0.1522   0.1667    G      0.01713       0.8959       0.8974 
   1                                     rs2310919    9415727    T   0.1848   0.1667    C      0.02333       0.8786        1.133 
   1                                GSA-rs55669630    9425312    C  0.04348   0.1667    T        2.963      0.08518       0.2273 
   1                                    rs10864411    9425540    T   0.3696      0.5    C        0.763       0.3824       0.5862 
   1                                      rs621655    9426027    G   0.3152   0.1667    A         1.12         0.29        2.302 
   1                                     rs2275457    9427869    C   0.2174   0.3333    T       0.8039       0.3699       0.5556 
   1                                     rs9729149    9441040    T   0.3696      0.5    C        0.763       0.3824       0.5862 
   1                                 GSA-rs2095904    9447371    C    0.413   0.1667    T        2.722      0.09895        3.519 
   1                                     rs7414710    9465155    A   0.1848   0.4167    G        3.422      0.06432       0.3173 
   1                                    rs11121406    9466292    C   0.4674     0.75    A        3.391      0.06554       0.2925 
   1                                GSA-rs74051666    9467570    A  0.08696   0.1667    G       0.7761       0.3783       0.4762 
   1                                GSA-rs12120690    9482600    T   0.1848     0.25    G       0.2907       0.5898         0.68 
   1                                     rs9442583    9485134    A   0.4674   0.5833    C       0.5716       0.4496       0.6268 
   1                                     rs7417409    9485454    A   0.1196  0.08333    G       0.1365       0.7118        1.494 
   1                                    rs11121412    9490339    G    0.413   0.5833    A        1.254       0.2628       0.5026 
   1                                     rs9700264    9493492    A   0.2717   0.1667    G       0.6097       0.4349        1.866 
   1                                     rs9662295    9500795    A     0.25     0.25    G            0            1            1 
   1                                     rs4926481    9503008    C   0.4457     0.75    T        3.939      0.04718        0.268 
   1                                    rs10779724    9504017    A   0.2826   0.1667    G       0.7253       0.3944         1.97 
   1                                    rs79931130    9506751    T  0.06522        0    C       0.8305       0.3621           NA 
   1                                    rs79200652    9509290    C   0.1304   0.3333    T        3.357      0.06692          0.3 
   1                                     rs4926491    9514846    C   0.3913   0.4167    T      0.02859       0.8657          0.9 
   1                                     rs6695925    9526956    G   0.2065     0.25    A       0.1203       0.7287       0.7808 
   1                                     rs7418365    9535303    G    0.337   0.3333    A    0.0006241       0.9801        1.016 
   1                                GSA-rs41280766    9563364    A  0.07609        0    C       0.9789       0.3225           NA 
   1                                     rs7525571    9576675    G  0.08696        0    A         1.13       0.2877           NA 
   1                               GSA-rs115210358    9585385    G  0.03261   0.1667    A        4.169      0.04118       0.1685 
   1                                    rs12037667    9594670    C  0.07609  0.08333    A      0.00785       0.9294       0.9059 
   1                                    rs12124860    9627103    A   0.1196   0.1667    G       0.2153       0.6426        0.679 
   1                                 GSA-rs3087919    9645101    T  0.08696  0.08333    C     0.001763       0.9665        1.048 
   1                                    rs56394030    9664754    A  0.06522        0    C       0.8305       0.3621           NA 
   1                                     rs4076986    9688512    T    0.163  0.08333    C       0.5181       0.4716        2.143 
   1                                     rs4076440    9690476    C  0.07609  0.08333    T      0.00785       0.9294       0.9059 
   1                                     rs9430506    9693988    T   0.2283   0.1667    C       0.2338       0.6287        1.479 
   1                                    rs11121465    9696690    A   0.1196  0.08333    G       0.1365       0.7118        1.494 
   1                                     rs4129341    9704925    G   0.2391   0.1667    T        0.314       0.5752        1.571 
   1                                     rs7518793    9711487    C   0.2065   0.3333    T       0.9911       0.3195       0.5205 
   1                                    rs58380009    9720496    T     0.25  0.08333    C        1.661       0.1975        3.667 
   1                                     rs6677649    9746248    G  0.06522  0.08333    A       0.0555       0.8138       0.7674 
   1                                     rs1135426    9787508    T   0.1087        0    C        1.443       0.2296           NA 
   1                                 GSA-rs1135427    9787840    G   0.3913   0.4167    T      0.02859       0.8657          0.9 
   1                                    rs77609933    9804525    T   0.4565      0.5    A      0.08075       0.7763         0.84 
   1                                       rs11674    9811541    G  0.06522        0    A       0.8305       0.3621           NA 
   1                                    rs10746492    9842576    C   0.3261   0.4167    T       0.3901       0.5323       0.6774 
   1                                    rs61479984    9866437    T   0.1087   0.3333    G        4.598        0.032       0.2439 
   1                                      rs946277    9875633    G  0.06522        0    A       0.8305       0.3621           NA 
   1                                     rs6666296    9890158    T   0.1304  0.08333    C       0.2153       0.6426         1.65 
   1                                     rs2379107    9911291    G   0.1739   0.1667    A     0.003895       0.9502        1.053 
   1                                 GSA-rs1220405    9922245    G   0.1413   0.3333    A        2.863      0.09066       0.3291 
   1                                     rs6683452   10029913    A  0.09783        0    G        1.285       0.2569           NA 
   1                                    rs12136213   10046460    G     0.25   0.3333    A       0.3835       0.5357       0.6667 
   1                               GSA-rs114142295   10106684    A  0.06522        0    G       0.8305       0.3621           NA 
   1                                     rs9430244   10155283    A  0.09783        0    G        1.285       0.2569           NA 
   1                                    rs12076922   10165301    G   0.1304        0    T        1.769       0.1835           NA 
   1                                 GSA-rs1074461   10203445    C   0.1957        0    T        2.839      0.09199           NA 
   1                                     rs6659436   10219202    T  0.06522        0    C       0.8305       0.3621           NA 
   1                                GSA-rs72864129   10232434    G  0.06522        0    A       0.8305       0.3621           NA 
   1                                     rs9783053   10233756    G   0.1413        0    A        1.938       0.1639           NA 
   1                                     rs7418410   10236402    T   0.4783   0.3333    C       0.8972       0.3435        1.833 
   1                                     rs1046277   10240094    T  0.07609        0    C       0.9789       0.3225           NA 
   1                                     rs4348727   10265606    A   0.3261     0.25    G       0.2837       0.5943        1.452 
   1                                     rs6541085   10285709    G   0.5217   0.3333    A        1.507       0.2196        2.182 
   1                                    rs17396340   10286176    A   0.1304        0    G        1.769       0.1835           NA 
   1                                     rs3748576   10342629    G   0.3913   0.5833    A        1.614       0.2039       0.4592 
   1                                    rs10492972   10353112    C   0.3913   0.3333    T       0.1507       0.6978        1.286 
   1                                GSA-rs79819846   10458433    T  0.07609  0.08333    C      0.00785       0.9294       0.9059 
   1                                    rs78459513   10483983    C   0.1196  0.08333    A       0.1365       0.7118        1.494 
   1                                    rs79763829   10484880    A  0.08696  0.08333    G     0.001763       0.9665        1.048 
   1                                     rs2483679   10485019    A      0.5   0.3333    G        1.181       0.2771            2 
   1                                  GSA-rs597441   10493415    T   0.4348     0.25    C        1.495       0.2215        2.308 
   1                                    rs72867498   10499064    C   0.1087        0    T        1.443       0.2296           NA 
   1                                     rs3927586   10518596    G  0.08696        0    A         1.13       0.2877           NA 
   1                                     rs6667629   10524467    C   0.1739   0.1667    T     0.003895       0.9502        1.053 
   1                                      rs636291   10556097    G     0.25     0.25    A            0            1            1 
   1                                     rs1755594   10565488    G   0.3261     0.25    A       0.2837       0.5943        1.452 
   1                                      rs616488   10566215    C   0.2609     0.25    T     0.006525       0.9356        1.059 
   1                                     rs2056417   10581658    T   0.2283     0.25    C      0.02826       0.8665       0.8873 
   1                                     rs2483678   10582047    T   0.1522  0.08333    C       0.4076       0.5232        1.974 
   1                                    rs12120962   10609505    A    0.413     0.75    G        4.866      0.02739       0.2346 
   1                                    rs10157111   10613344    G   0.2391  0.08333    T        1.496       0.2213        3.457 
   1                                    rs12565494   10629562    G   0.3478  0.08333    A        3.428      0.06409        5.867 
   1                                GSA-rs12741973   10638604    T    0.337   0.1667    C        1.421       0.2332        2.541 
   1                                    rs12038548   10643197    A  0.09783  0.08333    G      0.02566       0.8727        1.193 
   1                                     rs6540940   10651460    C   0.1196        0    T        1.604       0.2053           NA 
   1                                      rs284271   10654369    T  0.05435        0    C       0.6851       0.4078           NA 
   1                                     rs1471642   10654688    G   0.2174     0.25    A      0.06553        0.798       0.8333 
   1                                    rs77261230   10659333    T   0.4565      0.5    A      0.08075       0.7763         0.84 
   1                                     rs3790630   10673094    C   0.2283  0.08333    T        1.337       0.2476        3.254 
   1                                      rs190775   10683683    A   0.1522        0    C         2.11       0.1463           NA 
   1                                    rs72641442   10697392    T   0.1522        0    C         2.11       0.1463           NA 
   1                                    rs11587145   10704688    T   0.1413  0.08333    C       0.3062         0.58         1.81 
   1                                      rs284294   10713765    A   0.3913      0.5    G       0.5209       0.4704       0.6429 
   1                                      rs684096   10751153    T  0.09783        0    C        1.285       0.2569           NA 
   1                                    rs17416005   10761759    A   0.2283   0.3333    G       0.6418       0.4231       0.5915 
   1                                     rs7514751   10762432    T   0.2391   0.3333    C       0.5024       0.4784       0.6286 
   1                                 GSA-rs4845952   10767379    A  0.09783        0    G        1.285       0.2569           NA 
   1                                      rs616519   10768002    T   0.2717  0.08333    C         2.01       0.1563        4.104 
   1                                      rs284247   10774856    C   0.1522        0    T         2.11       0.1463           NA 
   1                                      rs706007   10780727    C  0.08696        0    T         1.13       0.2877           NA 
   1                               GSA-rs116461502   10784899    A  0.05435  0.08333    C       0.1641       0.6855       0.6322 
   1                                      rs518789   10787538    C   0.3804      0.5    T       0.6355       0.4254        0.614 
   1                                  GSA-rs284277   10790797    C   0.2935   0.4167    A       0.7562       0.3845       0.5815 
   1                                     rs6700479   10800737    T  0.07609     0.25    C        3.694       0.0546       0.2471 
   1                                      rs560649   10803357    G   0.1196   0.3333    A         3.93      0.04743       0.2716 
   1                                      rs506203   10803450    C   0.2065     0.25    A       0.1203       0.7287       0.7808 
   1                                    rs72860191   10804219    A  0.08696        0    G         1.13       0.2877           NA 
   1                                     rs4845955   10805414    C   0.4239   0.4167    T     0.002284       0.9619         1.03 
   1                                     rs4845844   10805465    G   0.3587   0.3333    A      0.02979        0.863        1.119 
   1                                 GSA-rs7519604   10824835    T   0.2174     0.25    C      0.06553        0.798       0.8333 
   1                                    rs11121615   10825577    C     0.25   0.4167    T        1.499       0.2209       0.4667 
   1                                      rs205488   10827135    T   0.1739   0.1667    C     0.003895       0.9502        1.053 
   1                                      rs205474   10832861    C   0.2283   0.4167    T         2.01       0.1563       0.4141 
   1                                      rs710138   10844444    A  0.09783   0.1667    G       0.5319       0.4658       0.5422 
   1                                    rs10864471   10849645    G   0.1196        0    A        1.604       0.2053           NA 
   1                                    rs11121628   10859478    A  0.04348        0    G       0.5426       0.4614           NA 
   1                                GSA-rs78867077   10865577    T   0.2174  0.08333    C        1.184       0.2766        3.056 
   1                                     rs1750861   10869052    C   0.1739     0.25    A       0.4116       0.5212       0.6316 
   1                                     rs1776220   10874522    C   0.4457   0.3333    T       0.5456       0.4601        1.608 
   1                                     rs7547155   10874877    C   0.2935   0.1667    A       0.8489       0.3569        2.077 
   1                                    rs10779747   10875070    T  0.05435        0    C       0.6851       0.4078           NA 
   1                                     rs1776217   10877740    T  0.07609        0    G       0.9789       0.3225           NA 
   1                                     rs6540951   10879725    A   0.1304  0.08333    G       0.2153       0.6426         1.65 
   1                                    rs12744556   10880048    A     0.25   0.1667    G       0.4037       0.5252        1.667 
   1                                      rs572950   10889280    A  0.06522        0    C       0.8305       0.3621           NA 
   1                                      rs661352   10890155    A   0.3696      0.5    C        0.763       0.3824       0.5862 
   1                                  GSA-rs526764   10891687    A   0.3261   0.1667    G        1.267       0.2604        2.419 
   1                                     rs1292666   10908412    T   0.4891   0.4167    C       0.2233       0.6365         1.34 
   1                                     rs1292668   10910069    A   0.4891   0.5833    G       0.3768       0.5393       0.6839 
   1                                      rs637037   10912551    C   0.2717   0.1667    T       0.6097       0.4349        1.866 
   1                                     rs1280993   10921228    G   0.2935      0.5    A         2.09       0.1483       0.4154 
   1                                 GSA-rs7543046   10922467    T   0.3696   0.3333    C       0.0601       0.8063        1.172 
   1                                     rs1281001   10929298    T    0.413   0.3333    C       0.2801       0.5966        1.407 
   1                                GSA-rs28521290   10929582    G   0.2717   0.1667    A       0.6097       0.4349        1.866 
   1                                    rs35787367   10932629    A   0.2174   0.1667    G       0.1638       0.6857        1.389 
   1                                     rs6690924   10935265    A  0.06522        0    G       0.8305       0.3621           NA 
   1                                     rs4845960   10947580    A   0.4457   0.3333    G       0.5456       0.4601        1.608 
   1                                GSA-rs75886715   10964264    A  0.06522        0    G       0.8305       0.3621           NA 
   1                                    rs10157927   10974329    T   0.2391  0.08333    G        1.496       0.2213        3.457 
   1                                 GSA-rs1280976   10975582    C  0.08696        0    T         1.13       0.2877           NA 
   1                                     rs6540954   10977102    T    0.413   0.3333    G       0.2801       0.5966        1.407 
   1                                GSA-rs74889927   10978629    A  0.06522        0    G       0.8305       0.3621           NA 
   1                                 GSA-rs1280961   10980242    A   0.1087  0.08333    G      0.07219       0.7882        1.341 
   1                                     rs2387422   10980998    C   0.3478   0.5833    T        2.512        0.113        0.381 
   1                                GSA-rs10779748   10985068    G   0.4239   0.3333    A       0.3591        0.549        1.472 
   1                                GSA-rs76917953   10985691    A  0.06522        0    G       0.8305       0.3621           NA 
   1                                    rs12748162   10986308    A   0.2717  0.08333    C         2.01       0.1563        4.104 
   1                                     rs2387698   10992104    A   0.3913      0.5    G       0.5209       0.4704       0.6429 
   1                                     rs9803711   10996382    A   0.2935   0.6667    G        6.621      0.01008       0.2077 
   1                                     rs7527445   10997978    C  0.07609        0    T       0.9789       0.3225           NA 
   1                                     rs1925666   10999600    G   0.1413  0.08333    A       0.3062         0.58         1.81 
   1                                    rs75130475   11015165    G   0.1087  0.08333    A      0.07219       0.7882        1.341 
   1                                    rs74052097   11028623    T  0.09783        0    C        1.285       0.2569           NA 
   1                                    exm2259679   11029478    T   0.2065   0.1667    G       0.1046       0.7463        1.301 
   1                                     rs2003046   11032827    A     0.25   0.1667    C       0.4037       0.5252        1.667 
   1                                     rs9430161   11046855    T   0.1739  0.08333    G       0.6369       0.4248        2.316 
   1                                    rs11121675   11060075    G    0.337      0.5    T        1.231       0.2672       0.5082 
   1                                GSA-rs11121676   11063043    T   0.2174   0.3333    C       0.8039       0.3699       0.5556 
   1                                     rs9430335   11072117    C    0.163  0.08333    T       0.5181       0.4716        2.143 
   1                                     rs2273348   11079077    T   0.1957     0.25    C       0.1946       0.6591       0.7297 
   1                                GSA-rs75260969   11092327    T   0.4667      0.5    A      0.04722        0.828        0.875 
   1                                GSA-rs11583740   11131292    T  0.05435  0.08333    C       0.1641       0.6855       0.6322 
   1                               GSA-rs141947223   11160112    A  0.05435  0.08333    G       0.1641       0.6855       0.6322 
   1                                     rs2076655   11289161    G   0.2174   0.3333    A       0.8039       0.3699       0.5556 
   1                                 GSA-rs7525957   11318236    C   0.1957   0.1667    T      0.05742       0.8106        1.216 
   1                                    rs61773725   11383314    T   0.2391     0.25    C     0.006868       0.9339       0.9429 
   1                                     rs2982380   11395283    A   0.4457      0.5    C       0.1266        0.722       0.8039 
   1                                 GSA-rs2982384   11401745    G   0.4457   0.6667    A        2.081       0.1491        0.402 
   1                                     rs2788557   11439588    A   0.3696      0.5    G        0.763       0.3824       0.5862 
   1                                    rs11121728   11468442    C   0.3696   0.4167    T       0.1005       0.7513       0.8207 
   1                                GSA-rs77867201   11472786    G  0.06522   0.1667    A        1.539       0.2148       0.3488 
   1                                     rs2077480   11488203    T   0.3587   0.3333    G      0.02979        0.863        1.119 
   1                                    rs56050412   11500412    T   0.4891   0.3333    C        1.034       0.3092        1.915 
   1                                GSA-rs11585441   11501431    C  0.04348     0.25    T        7.212     0.007241       0.1364 
   1                                     rs2379156   11503660    G   0.4783   0.3333    T       0.8972       0.3435        1.833 
   1                                GSA-rs56679872   11515336    A  0.03261     0.25    G        9.228     0.002383       0.1011 
   1                                    rs12026602   11518397    C   0.4239      0.5    T       0.2504       0.6168       0.7358 
   1                                GSA-rs11121742   11520653    G   0.1522   0.3333    T        2.434       0.1187        0.359 
   1                                GSA-rs11121753   11553382    G   0.3696   0.3333    A       0.0601       0.8063        1.172 
   1                                GSA-rs41274528   11561164    A  0.04348   0.1667    G        2.963      0.08518       0.2273 
   1                                     rs2076465   11562276    A   0.1848  0.08333    G       0.7634       0.3823        2.493 
   1                                     rs2072994   11579470    C   0.3804   0.6667    T        3.586      0.05826        0.307 
   1                                     rs2076469   11584164    C    0.163   0.1667    T     0.001019       0.9745        0.974 
   1                                     rs2235660   11595331    T    0.163     0.25    C       0.5608       0.4539       0.5844 
   1                                     rs2745291   11607932    T    0.163   0.3333    C        2.062       0.1511       0.3896 
   1                                     rs2817596   11618309    G  0.09783     0.25    A        2.408       0.1207       0.3253 
   1                                GSA-rs12145643   11632891    T  0.06522  0.08333    C       0.0555       0.8138       0.7674 
   1                                     rs6698664   11638084    A   0.4674   0.5833    G       0.5716       0.4496       0.6268 
   1                                     rs2745276   11641283    T  0.07609   0.1667    C        1.102       0.2939       0.4118 
   1                                     rs2817642   11644173    C   0.4565     0.25    T        1.844       0.1744         2.52 
   1                                     rs2745274   11647129    A   0.1304     0.25    G         1.23       0.2675         0.45 
   1                                GSA-rs79282924   11647147    T   0.4565      0.5    A      0.08075       0.7763         0.84 
   1                                 GSA-rs7530509   11654491    A   0.1304     0.25    G         1.23       0.2675         0.45 
   1                                     rs4364885   11655069    G   0.1848   0.1667    A      0.02333       0.8786        1.133 
   1                                      rs761087   11656684    T   0.3043   0.3333    C      0.04187       0.8379        0.875 
   1                                 GSA-rs4846019   11665575    A   0.2174   0.1667    G       0.1638       0.6857        1.389 
   1                                      rs734737   11675059    A   0.2283   0.1667    C       0.2338       0.6287        1.479 
   1                                    rs11121787   11694930    G   0.2174   0.1667    A       0.1638       0.6857        1.389 
   1                                 GSA-rs6540987   11703843    A   0.1957        0    G        2.839      0.09199           NA 
   1                                    rs12139487   11717300    C   0.1739   0.1667    T     0.003895       0.9502        1.053 
   1                                GSA-rs12403639   11720572    T  0.06522        0    C       0.8305       0.3621           NA 
   1                                     rs2294641   11721854    A   0.3804   0.4167    G      0.05888       0.8083       0.8596 
   1                                    rs28924102   11738806    G   0.1957  0.08333    T       0.8969       0.3436        2.676 
   1                                     rs2233004   11742074    G   0.3587     0.25    A       0.5541       0.4566        1.678 
   1                                    rs11121796   11744797    A   0.1413        0    G        1.938       0.1639           NA 
   1                                     rs6679089   11752140    A  0.09783  0.08333    G      0.02566       0.8727        1.193 
   1                                     rs7539455   11754168    G   0.1522        0    T         2.11       0.1463           NA 
   1                                    rs12132907   11766889    A   0.4348   0.6667    G        2.297       0.1296       0.3846 
   1                                    rs12085723   11770557    G   0.4783   0.1667    A        4.178      0.04095        4.583 
   1                                    rs55852125   11771521    A   0.1304        0    G        1.769       0.1835           NA 
   1                                     rs9430631   11774956    T   0.3587   0.1667    C        1.753       0.1855        2.797 
   1                                    rs12117076   11779762    T   0.2283   0.1667    C       0.2338       0.6287        1.479 
   1                                    rs74541046   11790925    T   0.3804   0.3333    C       0.1005       0.7513        1.228 
   1                                    rs12743892   11791890    G  0.04348   0.1667    A        2.963      0.08518       0.2273 
   1                                    rs79469948   11793674    T  0.06522   0.1667    G        1.539       0.2148       0.3488 
   1                                    rs17875920   11801023    C   0.1413  0.08333    T       0.3062         0.58         1.81 
   1                                     rs4073489   11801642    T   0.3696   0.4167    C       0.1005       0.7513       0.8207 
   1                                    rs12752700   11807426    C   0.3587   0.1667    T        1.753       0.1855        2.797 
   1                                    rs10864535   11823156    G   0.3478   0.1667    A        1.583       0.2083        2.667 
   1                                     rs4845877   11824303    T   0.3804   0.4167    C      0.05888       0.8083       0.8596 
   1                                GSA-rs55686944   11851185    T  0.07609  0.08333    C      0.00785       0.9294       0.9059 
   1                                     rs1476413   11852300    A   0.2717   0.3333    G       0.2003       0.6545       0.7463 
   1                                     rs1801131   11854476    C    0.337   0.3333    A    0.0006241       0.9801        1.016 
   1                                     rs1801133   11856378    T   0.3696     0.25    C       0.6621       0.4158        1.759 
   1                                    rs17421511   11857788    A   0.2174   0.3333    G       0.8039       0.3699       0.5556 
   1                                GSA-rs74683406   11859636    A  0.06522        0    G       0.8305       0.3621           NA 
   1                                    rs17367504   11862778    G   0.1304        0    A        1.769       0.1835           NA 
   1                                      rs198415   11901592    C   0.1848  0.08333    T       0.7634       0.3823        2.493 
   1                                      rs198370   11906981    C   0.1196  0.08333    T       0.1365       0.7118        1.494 
   1                                    rs61757261   11907430    T   0.4565      0.5    A      0.08075       0.7763         0.84 
   1                                      rs198372   11909514    A   0.1739     0.25    G       0.4116       0.5212       0.6316 
   1                                      rs198389   11919271    G    0.413      0.5    A       0.3289       0.5663       0.7037 
   1                                     rs6676300   11925300    G   0.3261     0.25    A       0.2837       0.5943        1.452 
   1                                 GSA-rs4846061   11926350    A  0.06522        0    C       0.8305       0.3621           NA 
   1                                    rs12562952   11927056    C   0.1196        0    T        1.604       0.2053           NA 
   1                                     rs9661078   11936324    C   0.4239      0.5    A       0.2504       0.6168       0.7358 
   1                                GSA-rs11804222   11936514    A    0.163        0    G        2.286       0.1305           NA 
   1                                GSA-rs79593079   11936644    T  0.06522        0    C       0.8305       0.3621           NA 
   1                                     rs7554327   11937404    T   0.3913      0.5    C       0.5209       0.4704       0.6429 
   1                                    rs75449514   11958654    A  0.08696        0    G         1.13       0.2877           NA 
   1                                    rs12085006   11958723    G   0.5217   0.4167    A        0.469       0.4935        1.527 
   1                                 GSA-rs7554547   11973888    G   0.5217   0.4167    A        0.469       0.4935        1.527 
   1                                     rs2038028   11979556    A   0.4022      0.5    G       0.4189       0.5175       0.6727 
   1                                    rs11555351   11982580    A  0.05435  0.08333    G       0.1641       0.6855       0.6322 
   1                                     rs1208984   11995176    G   0.3478     0.25    A        0.455          0.5          1.6 
   1                                     rs7513651   11999124    T   0.1087        0    C        1.443       0.2296           NA 
   1                                     rs4846080   12004999    A   0.5222   0.4167    G       0.4721        0.492         1.53 
   1                                 GSA-rs2336379   12008863    G    0.163  0.08333    A       0.5181       0.4716        2.143 
   1                                 GSA-rs3818157   12027308    G   0.4348   0.6667    A        2.297       0.1296       0.3846 
   1                                    rs76208470   12042298    T  0.09783        0    C        1.285       0.2569           NA 
   1                                     rs2336384   12046063    G   0.3152   0.5833    T        3.372      0.06633       0.3288 
   1                                    rs41278626   12058802    C  0.09783        0    T        1.285       0.2569           NA 
   1                                     rs2295281   12059412    T   0.5217   0.3333    C        1.507       0.2196        2.182 
   1                                     rs2295283   12082926    A   0.2174      0.5    G        4.522      0.03347       0.2778 
   1                                    rs12042105   12105048    C   0.2717   0.4167    T        1.086       0.2973       0.5224 
   1                                     rs6665486   12117901    G     0.25   0.3333    A       0.3835       0.5357       0.6667 
   1                                 GSA-rs4491070   12130051    T   0.3696   0.3333    C       0.0601       0.8063        1.172 
   1                                     rs6690493   12135526    G   0.4239      0.5    A       0.2504       0.6168       0.7358 
   1                                    rs12070530   12138629    G   0.1087        0    A        1.443       0.2296           NA 
   1                                    rs11121854   12142698    T   0.1957     0.25    C       0.1946       0.6591       0.7297 
   1                                     rs1201114   12144219    T   0.4674   0.5833    C       0.5716       0.4496       0.6268 
   1                                     rs1201110   12153188    C   0.2391   0.3333    T       0.5024       0.4784       0.6286 
   1                                    rs11121855   12156236    G   0.1087   0.1667    A       0.3495       0.5544       0.6098 
   1                                    rs12092682   12166855    T   0.3261   0.3333    G     0.002533       0.9599       0.9677 
   1                                    rs72641084   12168091    T  0.06522  0.08333    C       0.0555       0.8138       0.7674 
   1                                      rs501525   12180805    G   0.4239   0.5833    A        1.094       0.2956       0.5256 
   1                                     rs2486316   12183245    T   0.1196        0    G        1.604       0.2053           NA 
   1                                    rs17422381   12184423    A   0.4565   0.4167    G      0.06808       0.7942        1.176 
   1                                    rs11569920   12187232    A   0.1304  0.08333    G       0.2153       0.6426         1.65 
   1                                      rs620894   12188028    C   0.4783   0.4167    A       0.1616       0.6877        1.283 
   1                                 GSA-rs1201122   12188482    G   0.2609   0.3333    A       0.2833       0.5945       0.7059 
   1                                     rs1148472   12194451    T   0.2717   0.4167    C        1.086       0.2973       0.5224 
   1                                      rs476488   12198297    C   0.1196  0.08333    T       0.1365       0.7118        1.494 
   1                                     rs6419481   12198635    T   0.2065     0.25    C       0.1203       0.7287       0.7808 
   1                                      rs630542   12206866    C   0.4348   0.3333    A       0.4476       0.5035        1.538 
   1                                     rs1148461   12213337    G   0.4891   0.3333    A        1.034       0.3092        1.915 
   1                                      rs976881   12233754    A   0.3913   0.1667    G         2.31       0.1285        3.214 
   1                                      rs816050   12241991    T   0.2065   0.1667    C       0.1046       0.7463        1.301 
   1                                     rs1061622   12252955    G   0.1522     0.25    T       0.7429       0.3887       0.5385 
   1                                    rs17884213   12263545    T   0.1522     0.25    C       0.7429       0.3887       0.5385 
   1                                      rs235218   12264871    A  0.05435   0.1667    C        2.133       0.1441       0.2874 
   1                                     rs1061628   12267999    T   0.4674     0.25    C        2.034       0.1538        2.633 
   1                                     rs1061631   12268499    A   0.1957   0.1667    G      0.05742       0.8106        1.216 
   1                                     rs5746078   12270222    T   0.1739  0.08333    C       0.6369       0.4248        2.316 
   1                                      rs235214   12271503    T   0.2391     0.25    C     0.006868       0.9339       0.9429 
   1                                    exm2264987   12305286    A   0.1413     0.25    G       0.9634       0.3263       0.4937 
   1                                 GSA-rs3765337   12342599    G  0.08696  0.08333    T     0.001763       0.9665        1.048 
   1                                   rs115361959   12368336    C  0.05435   0.1667    A        2.133       0.1441       0.2874 
   1                                 GSA-rs6660347   12420300    C  0.06522  0.08333    T       0.0555       0.8138       0.7674 
   1                                     rs7547740   12463073    G   0.3696   0.3333    A       0.0601       0.8063        1.172 
   1                                GSA-rs17457935   12464308    G  0.07609        0    A       0.9789       0.3225           NA 
   1                                GSA-rs59397050   12583177    A  0.05435  0.08333    G       0.1641       0.6855       0.6322 
   1                                     rs7543597   12592282    C   0.2935   0.1667    T       0.8489       0.3569        2.077 
   1                                     rs7546779   12593371    T  0.08696     0.25    C        2.984      0.08411       0.2857 
   1                                     rs4846107   12593561    G  0.08696  0.08333    A     0.001763       0.9665        1.048 
   1                                    rs55836856   12595871    T   0.2065   0.1667    C       0.1046       0.7463        1.301 
   1                                      rs760943   12598434    C  0.06522  0.08333    T       0.0555       0.8138       0.7674 
   1                                     rs4845901   12599133    T  0.07609  0.08333    G      0.00785       0.9294       0.9059 
   1                                    rs10779770   12606725    A   0.1413   0.3333    C        2.863      0.09066       0.3291 
   1                                GSA-rs12568438   12607136    T  0.05435   0.1667    G        2.133       0.1441       0.2874 
   1                                     rs6541030   12608178    A  0.05435  0.08333    G       0.1641       0.6855       0.6322 
   1                                GSA-rs10864570   12625101    C   0.2935   0.3333    T      0.08059       0.7765       0.8308 
   1                                 GSA-rs4846118   12626549    T   0.1848   0.1667    C      0.02333       0.8786        1.133 
   1                                     rs4997711   12627680    T   0.5109      0.5    G     0.005019       0.9435        1.044 
   1                                GSA-rs77917653   12637028    T  0.06522        0    C       0.8305       0.3621           NA 
   1                                 GSA-rs4845907   12637160    G   0.2717   0.4167    A        1.086       0.2973       0.5224 
   1                                    1:12638114   12638114    G   0.5109      0.5    C     0.005019       0.9435        1.044 
   1                                 GSA-rs3128461   12639168    A   0.1957   0.1667    G      0.05742       0.8106        1.216 
   1                                    rs78444419   12648382    A  0.05435  0.08333    G       0.1641       0.6855       0.6322 
   1                               GSA-rs113375875   12648862    T  0.07609  0.08333    C      0.00785       0.9294       0.9059 
   1                                    1:12649900   12649900    G   0.2065   0.1667    A       0.1046       0.7463        1.301 
   1                                    1:12650069   12650069    C   0.2826     0.25    T      0.05613       0.8127        1.182 
   1                                    1:12656676   12656676    A  0.06522  0.08333    T       0.0555       0.8138       0.7674 
   1                   ilmnseq_rs58976956_ilmndup1   12660488    C  0.09783        0    T        1.285       0.2569           NA 
   1                                     rs4846127   12663774    C   0.4783   0.5833    T        0.469       0.4935       0.6548 
   1                                    rs59280112   12663958    T   0.1522   0.3333    C        2.434       0.1187        0.359 
   1                                    1:12670962   12670962    T    0.163  0.08333    G       0.5181       0.4716        2.143 
   1                                     rs4394668   12671229    C   0.2174   0.1667    T       0.1638       0.6857        1.389 
   1                                     rs5022242   12671703    T   0.3913      0.3    C       0.3184       0.5726          1.5 
   1                                     rs6675673   12673497    C    0.163  0.08333    T       0.5181       0.4716        2.143 
   1                                 GSA-rs4240903   12675699    A   0.3587      0.5    G       0.9043       0.3416       0.5593 
   1                                 GSA-rs3010928   12678741    T   0.2174  0.08333    C        1.184       0.2766        3.056 
   1                                     rs3000896   12682574    A   0.1087   0.1667    G       0.3495       0.5544       0.6098 
   1                                    rs67193068   12683123    C   0.4565      0.5    A      0.08075       0.7763         0.84 
   1                                     rs3000893   12683421    G  0.09783   0.3333    A        5.383      0.02033       0.2169 
   1                                     rs6680343   12684504    T   0.3043   0.1667    C       0.9804       0.3221        2.188 
   1                                     rs3000891   12699337    A   0.1196   0.1667    G       0.2153       0.6426        0.679 
   1                                     rs2265711   12734774    G  0.08696  0.08333    A     0.001763       0.9665        1.048 
   1                                     rs2256272   12736195    G   0.3043   0.3333    A      0.04187       0.8379        0.875 
   1                                 GSA-rs2489260   12741240    A   0.1087  0.08333    G      0.07219       0.7882        1.341 
   1                                     rs3010948   12754569    C   0.1087  0.08333    T      0.07219       0.7882        1.341 
   1                                     rs3010872   12769239    C   0.1196        0    T        1.604       0.2053           NA 
   1                                    rs72644531   12775704    T   0.1848     0.25    C       0.2907       0.5898         0.68 
   1                                     rs3000858   12777320    G    0.163        0    A        2.286       0.1305           NA 
   1                                    rs35181439   12777361    A  0.07609   0.1667    G        1.102       0.2939       0.4118 
   1                                     rs3010877   12779618    T   0.1087  0.08333    C      0.07219       0.7882        1.341 
   1                                    rs11809649   12808591    G  0.06522        0    A       0.8305       0.3621           NA 
   1                                     rs2359533   12824223    C   0.3043  0.08333    T        2.579       0.1083        4.812 
   1                                     rs2359525   12832317    C    0.163  0.08333    A       0.5181       0.4716        2.143 
   1                               GSA-rs118008108   12865657    C  0.08696        0    A         1.13       0.2877           NA 
   1                                GSA-rs74678660   12899702    A  0.05556        0    C        0.701       0.4024           NA 
   1                               GSA-rs139729752   12942222    C   0.4565      0.5    G      0.08075       0.7763         0.84 
   1                                GSA-rs55744278   12948317    A   0.1087   0.1667    C       0.3495       0.5544       0.6098 
   1                                    rs28611470   13186871    T   0.1196     0.25    G         1.55       0.2131       0.4074 
   1                                   rs146955208   13480638    T   0.4022      0.5    C       0.4189       0.5175       0.6727 
   1                                    rs11580598   13783354    T   0.2935   0.3333    C      0.08059       0.7765       0.8308 
   1                                     rs2999877   13785062    G   0.1957        0    A        2.839      0.09199           NA 
   1                                    rs10803324   13787005    T   0.1848      0.5    G        6.124      0.01334       0.2267 
   1                                    rs12128613   13789550    A  0.07609        0    G       0.9789       0.3225           NA 
   1                                     rs3013105   13802325    C   0.4022      0.5    T       0.4189       0.5175       0.6727 
   1                                     rs3845608   13809227    C  0.05435  0.08333    A       0.1641       0.6855       0.6322 
   1                                     rs6680362   13814103    G   0.1304        0    A        1.769       0.1835           NA 
   1                                     rs3013045   13816121    G   0.1848   0.1667    A      0.02333       0.8786        1.133 
   1                                      rs164951   13819261    A   0.1957     0.25    G       0.1946       0.6591       0.7297 
   1                                    rs72646368   13819335    A   0.2283   0.1667    G       0.2338       0.6287        1.479 
   1                                      rs164868   13821129    C     0.25   0.1667    T       0.4037       0.5252        1.667 
   1                                     rs3013047   13830577    A     0.25        0    G        3.852      0.04969           NA 
   1                                 GSA-rs2990678   13837213    T   0.2333   0.1667    C       0.2695       0.6037        1.522 
   1                                     rs2940305   13837629    C   0.3913   0.1667    A         2.31       0.1285        3.214 
   1                                 GSA-rs2990683   13841055    T   0.1739  0.08333    C       0.6369       0.4248        2.316 
   1                                    rs76716765   13841381    T  0.05435  0.08333    C       0.1641       0.6855       0.6322 
   1                                     rs2924857   13843302    G   0.4457     0.25    A        1.665        0.197        2.412 
   1                                   GSA-rs45223   13844562    G   0.4565   0.6667    A        1.878       0.1706         0.42 
   1                                     rs2168201   13852683    T     0.25  0.08333    C        1.661       0.1975        3.667 
   1                                     rs3856278   13859570    G   0.1413  0.08333    A       0.3062         0.58         1.81 
   1                                     rs2788751   13873286    G   0.2065   0.1667    A       0.1046       0.7463        1.301 
   1                                     rs6684199   13880522    G   0.4565      0.5    A      0.08075       0.7763         0.84 
   1                                    rs12042662   13885279    G   0.2391     0.25    A     0.006868       0.9339       0.9429 
   1                                 GSA-rs1261010   13903619    A   0.1522   0.1667    G      0.01713       0.8959       0.8974 
   1                                      rs171373   13904497    G  0.05435  0.08333    T       0.1641       0.6855       0.6322 
   1                                      rs355022   13908690    T   0.2826     0.25    C      0.05613       0.8127        1.182 
   1                                      rs355028   13913180    T  0.07609  0.08333    C      0.00785       0.9294       0.9059 
   1                                    rs10927904   13914909    T   0.2717   0.3333    C       0.2003       0.6545       0.7463 
   1                                    rs16851999   13919780    A   0.1196   0.1667    G       0.2153       0.6426        0.679 
   1                                     rs1262460   13924863    G   0.1196  0.08333    A       0.1365       0.7118        1.494 
   1                                    rs35656843   13926782    A  0.05435  0.08333    G       0.1641       0.6855       0.6322 
   1                                    rs35870640   13933855    G   0.2717     0.25    A       0.0255       0.8731        1.119 
   1                                      rs372349   13935667    T   0.4022     0.25    C        1.039       0.3082        2.018 
   1                                     rs4391657   13937281    T   0.2717      0.5    C        2.644        0.104       0.3731 
   1                                    rs11586786   13938778    C  0.06522        0    T       0.8305       0.3621           NA 
   1                                    rs72633931   13948878    G  0.06522  0.08333    T       0.0555       0.8138       0.7674 
   1                                 GSA-rs7515525   13952864    T   0.3587   0.5833    G        2.263       0.1325       0.3995 
   1                                    rs12408369   13954726    A  0.08696  0.08333    G     0.001763       0.9665        1.048 
   1                                    rs10927926   13966218    A  0.04348   0.1667    G        2.963      0.08518       0.2273 
   1                                GSA-rs76117131   13977932    C  0.06522        0    A       0.8305       0.3621           NA 
   1                                    rs76554945   13995495    T   0.4565      0.5    A      0.08075       0.7763         0.84 
   1                                     rs4662010   14001018    C    0.337   0.3333    T    0.0006241       0.9801        1.016 
   1                                     rs2359756   14096420    G   0.4022   0.3333    A       0.2107       0.6463        1.345 
   1                                GSA-rs11579363   14104818    C  0.07609        0    T       0.9789       0.3225           NA 
   1                                     rs2308040   14106394    I   0.3696      0.5    D        0.763       0.3824       0.5862 
   1                                     rs2281170   14124098    T   0.3913   0.4167    C      0.02859       0.8657          0.9 
   1                                     rs2281169   14124110    T   0.3587      0.5    C       0.9043       0.3416       0.5593 
   1                                     rs1015370   14125210    T   0.2391  0.08333    C        1.496       0.2213        3.457 
   1                                    rs11803035   14127020    A  0.05435   0.1667    G        2.133       0.1441       0.2874 
   1                                     rs2244634   14134154    C    0.163     0.25    A       0.5608       0.4539       0.5844 
   1                                    rs11588426   14141988    G   0.1413  0.08333    T       0.3062         0.58         1.81 
   1                                 GSA-rs2235514   14146935    G   0.1957     0.25    A       0.1946       0.6591       0.7297 
   1                                     rs2697971   14148441    A     0.25     0.25    C            0            1            1 
   1                                    rs12044064   14152449    A     0.25   0.4167    G        1.499       0.2209       0.4667 
   1                                     rs2697960   14153837    T   0.1957     0.25    C       0.1946       0.6591       0.7297 
   1                                     rs1881561   14158755    G   0.3696     0.25    T       0.6621       0.4158        1.759 
   1                                     rs7530376   14158776    A   0.2065     0.25    G       0.1203       0.7287       0.7808 
   1                                      rs720035   14190669    T   0.3261   0.1667    C        1.267       0.2604        2.419 
   1                                     rs1203660   14192526    T   0.4565   0.4167    C      0.06808       0.7942        1.176 
   1                                     rs2744671   14195122    G   0.4783      0.5    A       0.0201       0.8873       0.9167 
   1                                    rs16853069   14196212    C   0.1413   0.1667    T      0.05532        0.814       0.8228 
   1                                      rs764784   14205287    A   0.4565   0.4167    G      0.06808       0.7942        1.176 
   1                                    rs61777376   14206061    A   0.2391   0.1667    G        0.314       0.5752        1.571 
   1                                     rs1203696   14208488    T   0.3261   0.3333    C     0.002533       0.9599       0.9677 
   1                                 GSA-rs1203698   14209336    A   0.3152     0.25    G        0.212       0.6452        1.381 
   1                                     rs1528786   14214412    C    0.337   0.4167    T        0.298       0.5851       0.7115 
   1                                     rs1881559   14216113    A   0.1413        0    C        1.938       0.1639           NA 
   1                                     rs2744647   14220942    T   0.2283     0.25    C      0.02826       0.8665       0.8873 
   1                                     rs6429800   14228077    G   0.3152   0.3333    A      0.01608       0.8991       0.9206 
   1                                     rs1203709   14228490    A   0.3043     0.25    C       0.1499       0.6987        1.312 
   1                                     rs7536590   14232891    T   0.2065     0.25    C       0.1203       0.7287       0.7808 
   1                                     rs1203704   14234018    C   0.4348   0.4167    T      0.01419       0.9052        1.077 
   1                                    rs12745720   14240110    T  0.05435  0.08333    C       0.1641       0.6855       0.6322 
   1                                    rs12122426   14240350    C   0.2391   0.5833    A        6.254      0.01239       0.2245 
   1                                     rs1203700   14241334    T   0.3261     0.25    C       0.2837       0.5943        1.452 
   1                                 GSA-rs7542884   14252372    G    0.413      0.5    T       0.3289       0.5663       0.7037 
   1                                 GSA-rs7535502   14255847    G   0.1957   0.4167    A         3.01      0.08273       0.3405 
   1                                    rs12123612   14255863    A   0.1087   0.1667    G       0.3495       0.5544       0.6098 
   1                                     rs2206585   14261909    C   0.2065  0.08333    A        1.037       0.3085        2.863 
   1                               GSA-rs117827955   14279300    T   0.4565      0.5    A      0.08075       0.7763         0.84 
   1                                     rs6678469   14281451    T   0.3261   0.3333    C     0.002533       0.9599       0.9677 
   1                                    rs61775585   14281775    A    0.163  0.08333    G       0.5181       0.4716        2.143 
   1                                GSA-rs11589608   14282745    T   0.2717   0.4167    C        1.086       0.2973       0.5224 
   1                                    rs66994930   14288571    G  0.06522  0.08333    A       0.0555       0.8138       0.7674 
   1                                    rs12024045   14297220    G   0.2283   0.1667    A       0.2338       0.6287        1.479 
   1                                    rs10803442   14297683    T    0.413     0.25    C        1.182        0.277        2.111 
   1                                    rs12028225   14301434    G    0.163     0.25    A       0.5608       0.4539       0.5844 
   1                                    rs10927977   14302352    C   0.1087     0.25    T        1.938       0.1639       0.3659 
   1                                     rs4661462   14311056    A  0.06522        0    G       0.8305       0.3621           NA 
   1                                    rs12566758   14338807    C   0.1522   0.3333    T        2.434       0.1187        0.359 
   1                                     rs7520101   14346629    A   0.1196        0    G        1.604       0.2053           NA 
   1                                     rs7414562   14359780    A   0.4348   0.4167    G      0.01419       0.9052        1.077 
   1                                    rs61777713   14361792    C   0.1957   0.4167    T         3.01      0.08273       0.3405 
   1                                     rs4662089   14368289    G      0.5   0.4167    A        0.295        0.587          1.4 
   1                                     rs7538925   14394291    T   0.2717   0.3333    C       0.2003       0.6545       0.7463 
   1                                    rs35539774   14394540    G  0.09783  0.08333    A      0.02566       0.8727        1.193 
   1                                    rs34471172   14406435    A   0.1304   0.1667    G       0.1196       0.7294         0.75 
   1                                     rs4661470   14407802    T   0.1522   0.1667    G      0.01713       0.8959       0.8974 
   1                                    rs10928004   14418448    C   0.4565     0.25    T        1.844       0.1744         2.52 
   1                                    rs55657165   14429409    T   0.3478  0.08333    C        3.428      0.06409        5.867 
   1                                     rs7519796   14441384    A   0.1957   0.1667    G      0.05742       0.8106        1.216 
   1                                    rs10803452   14441553    T   0.4674      0.5    C       0.0453       0.8315       0.8776 
   1                                GSA-rs10928019   14442673    G  0.07609  0.08333    A      0.00785       0.9294       0.9059 
   1                                    rs16853600   14444796    C   0.1304  0.08333    T       0.2153       0.6426         1.65 
   1                                    rs77826294   14446220    C   0.1848     0.25    A       0.2907       0.5898         0.68 
   1                                     rs4662105   14448184    C   0.4674   0.5833    T       0.5716       0.4496       0.6268 
   1                                GSA-rs74391512   14452337    G  0.07609  0.08333    A      0.00785       0.9294       0.9059 
   1                                     rs6671072   14463067    G   0.3913   0.3333    A       0.1507       0.6978        1.286 
   1                                    rs10803459   14464167    C   0.4565   0.5833    T       0.6851       0.4078          0.6 
   1                                 GSA-rs4662124   14469986    C   0.2283   0.3333    T       0.6418       0.4231       0.5915 
   1                                    rs12758112   14473926    A   0.1196  0.08333    G       0.1365       0.7118        1.494 
   1                                   rs111719154   14475892    G  0.08696   0.1667    A       0.7761       0.3783       0.4762 
   1                                    rs17353931   14476490    G   0.4239      0.5    A       0.2504       0.6168       0.7358 
   1                                    rs10928043   14487284    C   0.2391   0.3333    T       0.5024       0.4784       0.6286 
   1                                GSA-rs11591032   14496237    T  0.05435   0.1667    C        2.133       0.1441       0.2874 
   1                                    rs12568548   14496787    A   0.1522   0.1667    G      0.01713       0.8959       0.8974 
   1                                    rs10754914   14507739    A   0.4457      0.5    G       0.1266        0.722       0.8039 
   1                                      rs577987   14509276    G  0.07609        0    A       0.9789       0.3225           NA 
   1                                GSA-rs12736419   14509334    C   0.2391     0.25    T     0.006868       0.9339       0.9429 
   1                                      rs565765   14512986    T   0.3913   0.3333    C       0.1507       0.6978        1.286 
   1                                      rs647287   14539152    A   0.4239   0.4167    G     0.002284       0.9619         1.03 
   1                                 GSA-rs2027315   14547727    C   0.1848   0.3333    T        1.454       0.2279       0.4533 
   1                                      rs579531   14549415    A   0.1087        0    G        1.443       0.2296           NA 
   1                                GSA-rs61771841   14566290    C  0.06522        0    A       0.8305       0.3621           NA 
   1                                    exm2264989   14579733    G   0.2826   0.1667    A       0.7253       0.3944         1.97 
   1                                GSA-rs72644438   14579913    T  0.07609  0.08333    G      0.00785       0.9294       0.9059 
   1                                GSA-rs72644446   14600514    A  0.09783   0.1667    C       0.5319       0.4658       0.5422 
   1                                    rs74616043   14603794    T  0.06522  0.08333    C       0.0555       0.8138       0.7674 
   1                                    rs11808667   14607341    G   0.1087  0.08333    A      0.07219       0.7882        1.341 
   1                                    rs72644452   14628054    C   0.3261     0.25    T       0.2837       0.5943        1.452 
   1                                GSA-rs10927407   14629281    A   0.1196        0    C        1.604       0.2053           NA 
   1                                     rs1416625   14629449    C   0.2717   0.4167    T        1.086       0.2973       0.5224 
   1                                     rs1578131   14634803    G  0.07609      0.1    T      0.07136       0.7894       0.7412 
   1                                     rs6664943   14639101    G   0.4565   0.5833    T       0.6851       0.4078          0.6 
   1                                 GSA-rs7552034   14647480    T   0.3152   0.3333    C      0.01608       0.8991       0.9206 
   1                                  GSA-rs820626   14657100    G    0.337  0.08333    T        3.206      0.07339         5.59 
   1                                      rs820621   14662719    G   0.1522  0.08333    A       0.4076       0.5232        1.974 
   1                                 GSA-rs2993797   14668269    G   0.3261   0.1667    A        1.267       0.2604        2.419 
   1                                     rs2486320   14671314    G  0.07609        0    A       0.9789       0.3225           NA 
   1                                      rs768724   14672312    G   0.2174      0.5    A        4.522      0.03347       0.2778 
   1                                    rs75805192   14674266    C   0.2174   0.1667    T       0.1638       0.6857        1.389 
   1                                     rs7355173   14676909    T   0.3043     0.25    C       0.1499       0.6987        1.312 
   1                                    rs12404580   14677380    A   0.1848     0.25    G       0.2907       0.5898         0.68 
   1                                     rs3897492   14678726    T   0.4239   0.3333    C       0.3591        0.549        1.472 
   1                                      rs820671   14692271    T  0.06522  0.08333    C       0.0555       0.8138       0.7674 
   1                                    rs10927414   14692598    G    0.337   0.3333    T    0.0006241       0.9801        1.016 
   1                                    rs10754853   14699523    C   0.3913     0.25    T       0.9043       0.3416        1.929 
   1                                    rs10803271   14700829    T   0.1848  0.08333    C       0.7634       0.3823        2.493 
   1                                      rs735832   14704676    T  0.09783        0    C        1.285       0.2569           NA 
   1                                GSA-rs12567426   14707877    C  0.06522   0.1667    A        1.539       0.2148       0.3488 
   1                                 GSA-rs4661490   14717066    C  0.06522   0.1667    T        1.539       0.2148       0.3488 
   1                                 GSA-rs1410752   14717634    T  0.07609        0    C       0.9789       0.3225           NA 
   1                                     rs7527767   14718957    T   0.4457   0.4167    C      0.03616       0.8492        1.125 
   1                                   rs116453082   14720361    A  0.08696        0    C         1.13       0.2877           NA 
   1                                    rs61771864   14733258    A  0.08696   0.1667    G       0.7761       0.3783       0.4762 
   1                                     rs3928343   14740155    A   0.3587   0.3333    G      0.02979        0.863        1.119 
   1                                GSA-rs79397849   14743895    A  0.07609        0    G       0.9789       0.3225           NA 
   1                                    rs10754856   14755827    C   0.3478     0.25    T        0.455          0.5          1.6 
   1                                     rs2183102   14760634    G   0.4891      0.5    A     0.005019       0.9435       0.9574 
   1                                     rs3889321   14762320    C    0.163   0.1667    T     0.001019       0.9745        0.974 
   1                                 GSA-rs6658316   14775805    C   0.4783   0.4167    T       0.1616       0.6877        1.283 
   1                                     rs6658744   14776392    C   0.3696   0.4167    A       0.1005       0.7513       0.8207 
   1                                     rs6429661   14780811    C   0.2065     0.25    A       0.1203       0.7287       0.7808 
   1                                    rs12122476   14786269    T  0.08696  0.08333    C     0.001763       0.9665        1.048 
   1                                    rs17401833   14788274    C   0.3043   0.3333    T      0.04187       0.8379        0.875 
   1                                     rs4661496   14790631    T   0.4348      0.5    C        0.183       0.6688       0.7692 
   1                                     rs2486772   14800369    A    0.413   0.3333    G       0.2801       0.5966        1.407 
   1                                     rs7555566   14804874    G   0.1196     0.25    A         1.55       0.2131       0.4074 
   1                                 GSA-rs2486764   14806750    C    0.337      0.5    T        1.231       0.2672       0.5082 
   1                                    rs12129734   14819757    G   0.1957     0.25    A       0.1946       0.6591       0.7297 
   1                                    rs10803285   14830984    C   0.4348      0.5    A        0.183       0.6688       0.7692 
   1                                 GSA-rs6687225   14835710    A   0.2283   0.3333    C       0.6418       0.4231       0.5915 
   1                                    rs11807837   14841189    A   0.1848   0.3333    C        1.454       0.2279       0.4533 
   1                                GSA-rs10803286   14842253    T     0.25   0.3333    C       0.3835       0.5357       0.6667 
   1                                    rs12138326   14845459    A   0.2609     0.25    G     0.006525       0.9356        1.059 
   1                                     rs6429664   14846789    T   0.4891   0.4167    C       0.2233       0.6365         1.34 
   1                                     rs3892594   14849088    T   0.5109   0.4167    C       0.3768       0.5393        1.462 
   1                                    rs10927460   14870568    G    0.163     0.25    A       0.5608       0.4539       0.5844 
   1                                     rs4385705   14876032    G   0.4891      0.5    A     0.005019       0.9435       0.9574 
   1                                    rs12124205   14879155    G   0.2717     0.25    A       0.0255       0.8731        1.119 
   1                                    rs72862096   14880751    A  0.08696  0.08333    G     0.001763       0.9665        1.048 
   1                                    rs17403250   14883844    A   0.2609  0.08333    G        1.832       0.1758        3.882 
   1                                    rs10927464   14887405    T   0.3261   0.5833    G        3.065         0.08       0.3456 
   1                                    rs10927466   14890071    A   0.3043     0.25    G       0.1499       0.6987        1.312 
   1                                    rs10927468   14901191    G   0.2935   0.4167    A       0.7562       0.3845       0.5815 
   1                                     rs7527439   14902252    A   0.1087   0.1667    G       0.3495       0.5544       0.6098 
   1                                     rs2103694   14908073    T   0.1304     0.25    C         1.23       0.2675         0.45 
   1                                    rs10803288   14908839    A   0.2065     0.25    C       0.1203       0.7287       0.7808 
   1                                     rs4661292   14915147    G   0.2174   0.1667    A       0.1638       0.6857        1.389 
   1                                    rs11579756   14947920    C   0.1848   0.3333    T        1.454       0.2279       0.4533 
   1                                     rs6690379   14961661    G    0.163   0.1667    A     0.001019       0.9745        0.974 
   1                                      rs761191   14981920    G      0.5   0.4167    A        0.295        0.587          1.4 
   1                                     rs1028389   14994487    T   0.1848  0.08333    C       0.7634       0.3823        2.493 
   1                                    rs10927493   14994621    A   0.2826   0.1667    C       0.7253       0.3944         1.97 
   1                                     rs2871581   15009937    A   0.4457     0.75    G        3.939      0.04718        0.268 
   1                                     rs7534010   15032340    C      0.5   0.1667    T        4.746      0.02937            5 
   1                                 GSA-rs4661514   15033508    A   0.3478   0.5833    G        2.512        0.113        0.381 
   1                                     rs7516095   15039411    T    0.163   0.3333    G        2.062       0.1511       0.3896 
   1                                GSA-rs10803306   15046970    G   0.1413   0.3333    A        2.863      0.09066       0.3291 
   1                                    rs12758392   15048326    C   0.2065        0    T        3.032      0.08163           NA 
   1                                     rs4661517   15050524    G   0.4783   0.1667    A        4.178      0.04095        4.583 
   1                                     rs6658908   15056096    T   0.1196   0.1667    C       0.2153       0.6426        0.679 
   1                                     rs2050126   15056175    C   0.2391      0.5    T        3.672      0.05534       0.3143 
   1                                     rs6660333   15068997    A   0.3913  0.08333    G        4.393      0.03609        7.071 
   1                                     rs6661767   15077567    G   0.5109   0.4167    T       0.3768       0.5393        1.462 
   1                                     rs4357518   15080560    C   0.4565   0.5833    A       0.6851       0.4078          0.6 
   1                                     rs4543785   15089767    T   0.4783   0.4167    C       0.1616       0.6877        1.283 
   1                                    rs35437590   15089952    C   0.4783   0.4167    A       0.1616       0.6877        1.283 
   1                                    rs10927544   15090709    G   0.1304   0.1667    A       0.1196       0.7294         0.75 
   1                                      rs732470   15093471    G   0.3152   0.1667    T         1.12         0.29        2.302 
   1                                      rs732469   15093562    C  0.09783        0    T        1.285       0.2569           NA 
   1                                    rs12141342   15096263    C   0.1739  0.08333    T       0.6369       0.4248        2.316 
   1                                     rs4661303   15101472    T   0.1196  0.08333    C       0.1365       0.7118        1.494 
   1                                    rs72636662   15107254    C  0.07609  0.08333    A      0.00785       0.9294       0.9059 
   1                                 GSA-rs2744870   15110982    C  0.09783  0.08333    T      0.02566       0.8727        1.193 
   1                                 GSA-rs2744866   15119170    A    0.337   0.5833    G        2.779      0.09551        0.363 
   1                                     rs2011956   15120133    A   0.2391     0.25    C     0.006868       0.9339       0.9429 
   1                                     rs1737349   15124318    G   0.3913   0.4167    A      0.02859       0.8657          0.9 
   1                                    rs12568933   15127627    T   0.2065   0.3333    G       0.9911       0.3195       0.5205 
   1                                GSA-rs79363155   15130503    T   0.1196  0.08333    C       0.1365       0.7118        1.494 
   1                                GSA-rs12096972   15133554    A   0.1196   0.3333    G         3.93      0.04743       0.2716 
   1                                      rs804136   15133668    C   0.2609   0.3333    A       0.2833       0.5945       0.7059 
   1                                 GSA-rs3916544   15136508    T   0.1196     0.25    C         1.55       0.2131       0.4074 
   1                                GSA-rs77476575   15145803    T   0.4565      0.5    A      0.08075       0.7763         0.84 
   1                                GSA-rs77666513   15149693    C  0.06522  0.08333    T       0.0555       0.8138       0.7674 
   1                                GSA-rs12127407   15152755    C    0.163        0    T        2.286       0.1305           NA 
   1                                    rs12134149   15154630    T   0.2174   0.1667    C       0.1638       0.6857        1.389 
   1                                     rs2103117   15156736    T  0.08696        0    C         1.13       0.2877           NA 
   1                                      rs804132   15169335    C    0.337   0.4167    T        0.298       0.5851       0.7115 
   1                                    rs61772356   15175917    G  0.05435  0.08333    A       0.1641       0.6855       0.6322 
   1                                     rs2103116   15185229    T   0.4239   0.4167    C     0.002284       0.9619         1.03 
   1                                     rs3845596   15189299    C   0.4891      0.5    T     0.005019       0.9435       0.9574 
   1                                     rs3765381   15190029    A   0.1196   0.4167    G        7.198     0.007299       0.1901 
   1                                    rs12734818   15191252    A  0.04348   0.1667    G        2.963      0.08518       0.2273 
   1                                     rs2803399   15192559    A   0.3696  0.08333    G        3.895      0.04843        6.448 
   1                                     rs4661540   15202204    T     0.25     0.25    C            0            1            1 
   1                                   rs115849630   15213819    A  0.04348   0.1667    G        2.963      0.08518       0.2273 
   1                                GSA-rs77935263   15215255    G    0.163  0.08333    T       0.5181       0.4716        2.143 
   1                               GSA-rs116699363   15235960    A  0.09783        0    G        1.285       0.2569           NA 
   1                                     rs2489772   15244761    C   0.2283   0.4167    T         2.01       0.1563       0.4141 
   1                                     rs6662873   15254485    G   0.1957      0.5    A        5.539       0.0186       0.2432 
   1                                    rs10927583   15258425    A   0.2391      0.5    G        3.672      0.05534       0.3143 
   1                                    rs12739376   15262708    A   0.2065  0.08333    G        1.037       0.3085        2.863 
   1                                     rs6679057   15264410    G   0.2174  0.08333    A        1.184       0.2766        3.056 
   1                                     rs6693394   15265404    A   0.3696      0.5    G        0.763       0.3824       0.5862 
   1                                    rs55672852   15269805    T  0.06522   0.1667    G        1.539       0.2148       0.3488 
   1                                     rs7552994   15274963    G   0.1196   0.1667    T       0.2153       0.6426        0.679 
   1                                    rs10927594   15278436    C   0.2065   0.3333    T       0.9911       0.3195       0.5205 
   1                                 GSA-rs6429696   15286805    C   0.4457   0.3333    T       0.5456       0.4601        1.608 
   1                                GSA-rs41301991   15287168    T  0.05435  0.08333    C       0.1641       0.6855       0.6322 
   1                                GSA-rs10754875   15294031    A   0.3261   0.4167    G       0.3901       0.5323       0.6774 
   1                                    rs10927611   15303919    G   0.1957   0.1667    A      0.05742       0.8106        1.216 
   1                                     rs7522712   15307478    A   0.3043   0.4167    G       0.6182       0.4317       0.6125 
   1                                GSA-rs72639813   15313292    A  0.09783        0    G        1.285       0.2569           NA 
   1                                    rs12409399   15317488    G   0.3478   0.5833    A        2.512        0.113        0.381 
   1                                 GSA-rs7529561   15328151    C   0.2717     0.25    A       0.0255       0.8731        1.119 
   1                                    rs16851112   15328697    A   0.1522  0.08333    G       0.4076       0.5232        1.974 
   1                                GSA-rs10927627   15331802    A   0.4457   0.6667    G        2.081       0.1491        0.402 
   1                                    rs72639822   15338235    T   0.1522        0    C         2.11       0.1463           NA 
   1                                     rs4661563   15341413    G   0.5326   0.1667    A        5.688      0.01708        5.698 
   1                                      rs938252   15344936    G  0.08696        0    A         1.13       0.2877           NA 
   1                                     rs6667220   15347640    G     0.25  0.08333    A        1.661       0.1975        3.667 
   1                                     rs6684496   15352820    G   0.4565   0.3333    A       0.6531        0.419         1.68 
   1                                GSA-rs74960082   15354141    A  0.06522        0    G       0.8305       0.3621           NA 
   1                                    rs55698907   15355982    A  0.06522        0    G       0.8305       0.3621           NA 
   1                                     rs4520412   15359967    C   0.1196  0.08333    T       0.1365       0.7118        1.494 
   1                                    rs60772118   15361954    T  0.09783        0    G        1.285       0.2569           NA 
   1                                   rs112601302   15362605    C  0.08696        0    T         1.13       0.2877           NA 
   1                                    rs10927642   15364855    G   0.2609   0.1667    T       0.5024       0.4784        1.765 
   1                                     rs4661314   15366690    C   0.4667   0.5833    T       0.5774       0.4473        0.625 
   1                                    rs10927653   15368553    G    0.163   0.4167    A        4.396      0.03602       0.2727 
   1                                    rs10927658   15373880    G   0.4457   0.4167    A      0.03616       0.8492        1.125 
   1                                     rs2076566   15389862    G   0.1667   0.1667    T            0            1            1 
   1                                    rs16851241   15401158    A  0.08696  0.08333    C     0.001763       0.9665        1.048 
   1                                     rs2175774   15406696    T  0.07609        0    C       0.9789       0.3225           NA 
   1                               GSA-rs148880842   15411239    T   0.4565      0.5    A      0.08075       0.7763         0.84 
   1                                    rs61772225   15423477    C   0.1739   0.1667    A     0.003895       0.9502        1.053 
   1                                GSA-rs41496250   15424441    A   0.1522  0.08333    C       0.4076       0.5232        1.974 
   1                                      rs514137   15426471    A   0.3804   0.8333    C         8.87     0.002898       0.1228 
   1                                    rs10927676   15427934    T   0.3696   0.4167    C       0.1005       0.7513       0.8207 
   1                                     rs6695209   15430895    A  0.08696   0.1667    G       0.7761       0.3783       0.4762 
   1                                      rs523125   15430933    C   0.3696   0.3333    T       0.0601       0.8063        1.172 
   1                                  GSA-rs494983   15431657    G   0.4022   0.4167    T     0.009261       0.9233       0.9418 
   1                                    rs11584281   15435861    A   0.4348     0.25    G        1.495       0.2215        2.308 
   1                                    rs10803354   15438990    A   0.3587     0.25    G       0.5541       0.4566        1.678 
   1                                     rs1055412   15441275    G    0.413      0.5    A       0.3289       0.5663       0.7037 
   1                                 GSA-rs2235789   15442058    C   0.4457     0.25    T        1.665        0.197        2.412 
   1                                     rs4661578   15455423    T   0.2935     0.25    C      0.09777       0.7545        1.246 
   1                                    rs35020343   15463731    G     0.25  0.08333    T        1.661       0.1975        3.667 
   1                                 GSA-rs6429711   15467263    C    0.163      0.5    T        7.479     0.006242       0.1948 
   1                                GSA-rs72640763   15468778    C   0.1413  0.08333    A       0.3062         0.58         1.81 
   1                                     rs4661582   15482932    T   0.3043   0.4167    C       0.6182       0.4317       0.6125 
   1                                     rs7540957   15492032    A   0.4348   0.3333    G       0.4476       0.5035        1.538 
   1                                    rs16851354   15495620    C   0.1739   0.3333    T        1.737       0.1875       0.4211 
   1                                 GSA-rs4436387   15498452    T   0.2935     0.25    C      0.09777       0.7545        1.246 
   1                                    rs10927704   15508702    A      0.5   0.4167    G        0.295        0.587          1.4 
   1                                GSA-rs11588628   15512222    C   0.4348   0.6667    T        2.297       0.1296       0.3846 
   1                                      rs761289   15514334    A   0.1522        0    G         2.11       0.1463           NA 
   1                                GSA-rs10927709   15516299    T   0.3804   0.3333    C       0.1005       0.7513        1.228 
   1                                    rs16851387   15518792    A   0.1413  0.08333    G       0.3062         0.58         1.81 
   1                                      rs742671   15519417    A   0.2283   0.3333    G       0.6418       0.4231       0.5915 
   1                                    rs12028875   15530336    T   0.1848        0    C        2.651       0.1035           NA 
   1                                    rs10927720   15532130    T   0.1739  0.08333    C       0.6369       0.4248        2.316 
   1                                    rs17405193   15534303    G  0.08696  0.08333    A     0.001763       0.9665        1.048 
   1                                    rs12070469   15537122    T   0.4891     0.25    C        2.443       0.1181        2.872 
   1                                     rs6429728   15540685    A   0.2283   0.3333    G       0.6418       0.4231       0.5915 
   1                                    rs12057512   15544366    C    0.337  0.08333    A        3.206      0.07339         5.59 
   1                                    GSA-rs7681   15546761    A   0.3152   0.5833    G        3.372      0.06633       0.3288 
   1                                GSA-rs10803369   15550525    C   0.4239     0.75    A        4.542      0.03307       0.2453 
   1                                    rs12131525   15552870    T   0.1087        0    C        1.443       0.2296           NA 
   1                                    rs12734436   15555616    T   0.4457  0.08333    G        5.788      0.01613        8.843 
   1                                     rs6429732   15558938    C   0.2935   0.4167    T       0.7562       0.3845       0.5815 
   1                                     rs1780592   15562396    T   0.1413   0.1667    C      0.05532        0.814       0.8228 
   1                                    rs58636266   15564121    T   0.3913     0.25    C       0.9043       0.3416        1.929 
   1                                     rs4644485   15566803    C   0.1304   0.1667    T       0.1196       0.7294         0.75 
   1                                     rs1752024   15570989    G   0.3478     0.25    A        0.455          0.5          1.6 
   1                                     rs1780595   15571613    A   0.4239   0.5833    G        1.094       0.2956       0.5256 
   1                                    rs41269433   15578513    G  0.08696        0    A         1.13       0.2877           NA 
   1                                GSA-rs28590101   15581628    C   0.4674      0.5    A       0.0453       0.8315       0.8776 
   1                                 GSA-rs4661617   15593666    T   0.3152   0.4167    C       0.4965        0.481       0.6444 
   1                                    rs10927758   15600085    G   0.4565   0.5833    A       0.6851       0.4078          0.6 
   1                                GSA-rs10927764   15606453    T   0.4457   0.6667    C        2.081       0.1491        0.402 
   1                                  GSA-rs575530   15608877    T   0.4457   0.3333    G       0.5456       0.4601        1.608 
   1                                    rs10927765   15610004    C   0.1957   0.3333    T        1.206        0.272       0.4865 
   1                                     rs1737344   15610609    G   0.2609   0.3333    A       0.2833       0.5945       0.7059 
   1                                  GSA-rs536364   15613478    G   0.3587   0.3333    A      0.02979        0.863        1.119 
   1                                     rs7547507   15621708    T   0.3804     0.25    G       0.7789       0.3775        1.842 
   1                                     rs7554324   15644729    A   0.3696     0.25    C       0.6621       0.4158        1.759 
   1                                 GSA-rs2496331   15663384    G  0.09783     0.25    A        2.408       0.1207       0.3253 
   1                                GSA-rs12217033   15670631    T   0.4565      0.5    A      0.08075       0.7763         0.84 
   1                                     rs2473358   15680451    G   0.4783   0.4167    T       0.1616       0.6877        1.283 
   1                                     rs2496328   15686834    A   0.1739   0.1667    G     0.003895       0.9502        1.053 
   1                                     rs4661330   15687059    G   0.1848  0.08333    A       0.7634       0.3823        2.493 
   1                                      rs542008   15687814    C   0.2065   0.1667    T       0.1046       0.7463        1.301 
   1                                  GSA-rs876295   15697183    G    0.337   0.3333    A    0.0006241       0.9801        1.016 
   1                                    rs80252798   15698418    C  0.05435   0.1667    T        2.133       0.1441       0.2874 
   1                                GSA-rs17368978   15702130    G  0.05435  0.08333    A       0.1641       0.6855       0.6322 
   1                                     rs1010294   15708540    C   0.2935   0.3333    T      0.08059       0.7765       0.8308 
   1                                     rs2253372   15724033    A    0.337  0.08333    G        3.206      0.07339         5.59 
   1                                      rs733887   15732793    G   0.3696   0.5833    A        2.031       0.1541       0.4187 
   1                                     rs2092324   15733394    G   0.3804   0.1667    A        2.116       0.1457         3.07 
   1                                GSA-rs72881517   15740001    A  0.06522  0.08333    G       0.0555       0.8138       0.7674 
   1                                    rs72881520   15741860    A   0.1304     0.25    G         1.23       0.2675         0.45 
   1                                     rs7525279   15745380    C   0.4565   0.5833    T       0.6851       0.4078          0.6 
   1                                 GSA-rs7533371   15745728    A  0.06522        0    G       0.8305       0.3621           NA 
   1                               GSA-rs114033146   15753234    A  0.06522   0.1667    G        1.539       0.2148       0.3488 
   1                                GSA-rs61780990   15760015    T  0.06522  0.08333    C       0.0555       0.8138       0.7674 
   1                                     rs2744787   15764048    A      0.5   0.4167    G        0.295        0.587          1.4 
   1                       ilmnseq_rs497078.2_F2BT   15767036    T   0.1196     0.25    C         1.55       0.2131       0.4074 
   1                                    rs10436957   15768304    A   0.1413        0    G        1.938       0.1639           NA 
   1                                     rs2303194   15783081    C   0.1087   0.1667    T       0.3495       0.5544       0.6098 
   1                                 GSA-rs3753326   15790974    G   0.2283   0.1667    A       0.2338       0.6287        1.479 
   1                                     rs7556116   15796714    A   0.1739   0.3333    G        1.737       0.1875       0.4211 
   1                                 GSA-rs3766160   15808872    A   0.1957      0.5    G        5.539       0.0186       0.2432 
   1                                GSA-rs12130370   15810624    C    0.413   0.6667    T        2.768      0.09616       0.3519 
   1                                     rs6685648   15825195    C   0.2065   0.5833    T        8.039     0.004579       0.1859 
   1                                     rs4646049   15831460    G   0.1413        0    A        1.938       0.1639           NA 
   1                                     rs6429759   15910003    T   0.4565   0.6667    C        1.878       0.1706         0.42 
   1                                    rs75351029   15920247    C   0.2065  0.08333    T        1.037       0.3085        2.863 
   1                                 GSA-rs1240333   15988957    G   0.3478     0.25    A        0.455          0.5          1.6 
   1                                    rs12746773   16001588    T   0.2826   0.1667    C       0.7253       0.3944         1.97 
   1                                     rs9662456   16035010    T  0.09783  0.08333    C      0.02566       0.8727        1.193 
   1                                    rs16851970   16044401    A   0.1848  0.08333    G       0.7634       0.3823        2.493 
   1                                    rs41270293   16051767    T  0.07609  0.08333    C      0.00785       0.9294       0.9059 
   1                                    rs41393951   16053493    T   0.2391     0.25    C     0.006868       0.9339       0.9429 
   1                                 chr1-16064433   16064433    C   0.4565      0.5    G      0.08075       0.7763         0.84 
   1                                    rs35365738   16068364    A   0.3696      0.5    G        0.763       0.3824       0.5862 
   1                                    rs74054849   16069928    A  0.07609        0    G       0.9789       0.3225           NA 
   1                                    rs12725198   16080171    A   0.2717      0.5    G        2.644        0.104       0.3731 
   1                                      rs938295   16087260    T   0.2174   0.3333    C       0.8039       0.3699       0.5556 
   1                                    rs12083988   16089356    A   0.3478   0.4167    G       0.2195       0.6394       0.7467 
   1                                    rs11576404   16110815    A   0.4457   0.4167    G      0.03616       0.8492        1.125 
   1                                     rs2902164   16115747    T   0.2826   0.1667    C       0.7253       0.3944         1.97 
   1                                    rs12026094   16122018    C   0.1739  0.08333    T       0.6369       0.4248        2.316 
   1                                GSA-rs79544978   16125819    A  0.08696   0.1667    C       0.7761       0.3783       0.4762 
   1                                GSA-rs75656779   16128444    A  0.06522   0.1667    G        1.539       0.2148       0.3488 
   1                                     rs6677321   16149301    C   0.3696     0.25    A       0.6621       0.4158        1.759 
   1                                     rs2062592   16177009    G   0.1522   0.3333    A        2.434       0.1187        0.359 
   1                                      rs848209   16256007    T   0.4348   0.4167    C      0.01419       0.9052        1.077 
   1                                      rs848189   16277647    T   0.1957   0.3333    C        1.206        0.272       0.4865 
   1                                    rs10927875   16299312    T   0.2935     0.25    C      0.09777       0.7545        1.246 
   1                                GSA-rs74912360   16308036    T  0.05435  0.08333    C       0.1641       0.6855       0.6322 
   1                                     rs1739828   16327422    C   0.1957      0.5    T        5.539       0.0186       0.2432 
   1                                GSA-rs11578845   16336654    A   0.4348   0.3333    G       0.4476       0.5035        1.538 
   1                                     rs1048245   16341354    T   0.4348      0.5    G        0.183       0.6688       0.7692 
   1                                 GSA-rs3738640   16344466    T  0.09783   0.3333    C        5.383      0.02033       0.2169 
   1                                     rs1544131   16345735    A  0.06522  0.08333    G       0.0555       0.8138       0.7674 
   1                                     rs3754322   16346507    G    0.163   0.4167    T        4.396      0.03602       0.2727 
   1                                      rs945425   16348412    T   0.3261   0.1667    C        1.267       0.2604        2.419 
   1                                    rs34590307   16367268    T   0.3043   0.1667    G       0.9804       0.3221        2.188 
   1                                        rs5257   16373124    A   0.1196  0.08333    G       0.1365       0.7118        1.494 
   1                                        rs5252   16378215    T  0.05435  0.08333    C       0.1641       0.6855       0.6322 
   1                                 GSA-rs9442235   16393357    T   0.4457   0.4167    G      0.03616       0.8492        1.125 
   1                               GSA-rs114971019   16404496    A  0.07609  0.08333    G      0.00785       0.9294       0.9059 
   1                                    rs28695308   16406162    C    0.413   0.3333    T       0.2801       0.5966        1.407 
   1                                 GSA-rs4661351   16414088    G   0.4891     0.25    A        2.443       0.1181        2.872 
   1                                GSA-rs35986431   16414544    C  0.06522        0    T       0.8305       0.3621           NA 
   1                                    rs28441102   16417623    A   0.3587   0.5833    G        2.263       0.1325       0.3995 
   1                                    rs28678205   16418285    T   0.4565   0.4167    C      0.06808       0.7942        1.176 
   1                                    rs28757713   16422010    A  0.09783        0    G        1.285       0.2569           NA 
   1                                    rs28616748   16424085    C     0.25   0.1667    A       0.4037       0.5252        1.667 
   1                                     rs3754334   16451767    T   0.3804      0.5    C       0.6355       0.4254        0.614 
   1                                     rs3820610   16452998    G   0.4239   0.3333    A       0.3591        0.549        1.472 
   1                                     rs3768294   16456176    T   0.1087  0.08333    C      0.07219       0.7882        1.341 
   1                                    exm2259836   16460541    C  0.09783  0.08333    T      0.02566       0.8727        1.193 
   1                               GSA-rs115292598   16460696    A  0.09783        0    G        1.285       0.2569           NA 
   1                                    rs12406250   16471000    T   0.3587   0.4167    G       0.1538       0.6949       0.7831 
   1                                      rs904106   16486793    A  0.08696  0.08333    G     0.001763       0.9665        1.048 
   1                                     rs6603884   16492862    G  0.06522        0    A       0.8305       0.3621           NA 
   1                                     rs4661712   16493225    G   0.4239   0.5833    A        1.094       0.2956       0.5256 
   1                                      rs924206   16495998    T   0.1196  0.08333    C       0.1365       0.7118        1.494 
   1                                     rs4661718   16505908    C   0.4674      0.5    T       0.0453       0.8315       0.8776 
   1                                    rs11260930   16514343    G    0.337   0.4167    A        0.298       0.5851       0.7115 
   1                                 GSA-rs6656611   16515805    C      0.5   0.4167    T        0.295        0.587          1.4 
   1                                      rs221031   16524869    C   0.3478      0.5    T         1.06       0.3032       0.5333 
   1                                    rs12751725   16539577    A   0.2935  0.08333    G        2.383       0.1227        4.569 
   1                                    rs12728772   16539813    T   0.1413  0.08333    C       0.3062         0.58         1.81 
   1                                    rs35196193   16577794    T  0.06522        0    C       0.8305       0.3621           NA 
   1                                    rs11804252   16642849    T   0.3696     0.25    C       0.6621       0.4158        1.759 
   1                                GSA-rs11260727   16653299    T   0.1304  0.08333    C       0.2153       0.6426         1.65 
   1                                     rs6603859   16706075    T   0.4891     0.25    G        2.443       0.1181        2.872 
   1                                    rs12567262   16720399    G    0.337     0.25    T       0.3648       0.5459        1.525 
   1                                   rs139527123   16727305    I   0.1522        0    D         2.11       0.1463           NA 
   1                                     rs7512556   16738963    A   0.2283   0.1667    G       0.2338       0.6287        1.479 
   1                                 GSA-rs4661747   16739953    A   0.2935     0.25    G      0.09777       0.7545        1.246 
   1                                    rs11260756   16759616    T   0.2283   0.1667    C       0.2338       0.6287        1.479 
   1                                  GSA-rs279779   16776804    C   0.3913   0.1667    T         2.31       0.1285        3.214 
   1                                    rs79014590   16786935    G  0.04348  0.08333    A       0.3684       0.5439          0.5 
   1                                   rs181251364   16830792    C  0.05435  0.08333    T       0.1641       0.6855       0.6322 
   1                                      rs696608   16833070    T   0.4565   0.6667    C        1.878       0.1706         0.42 
   1                                GSA-1:16904330   16904330    G   0.4667      0.5    C      0.04722        0.828        0.875 
   1                                GSA-rs76648159   17240192    A  0.05435  0.08333    G       0.1641       0.6855       0.6322 
   1                                GSA-rs59842660   17249542    T  0.05435   0.1667    C        2.133       0.1441       0.2874 
   1                                    rs11585710   17276223    T   0.1413     0.25    C       0.9634       0.3263       0.4937 
   1                                 GSA-rs2076606   17281003    T   0.3587   0.3333    C      0.02979        0.863        1.119 
   1                                    rs76074825   17284498    C   0.4348     0.75    T        4.233      0.03964       0.2564 
   1                                      rs761423   17301672    G   0.3913   0.6667    A        3.298      0.06938       0.3214 
   1                                 GSA-rs2235932   17303589    C      0.5   0.1667    T        4.746      0.02937            5 
   1                                     rs9435730   17305903    G   0.2391  0.08333    A        1.496       0.2213        3.457 
   1                                     rs2284746   17306675    G   0.4783   0.6667    C        1.507       0.2196       0.4583 
   1                                     rs2076604   17318065    G   0.2174        0    A         3.23      0.07231           NA 
   1                                     rs3738814   17331676    C   0.4457   0.1667    T        3.407      0.06492         4.02 
   1                                     rs2647168   17340878    A  0.05435  0.08333    G       0.1641       0.6855       0.6322 
   1                                     rs9435672   17342659    G   0.4891   0.3333    T        1.034       0.3092        1.915 
   1                                     rs2647158   17361781    C   0.1522     0.25    T       0.7429       0.3887       0.5385 
   1                                   rs202101384   17371313    T   0.4565      0.6    A       0.7453        0.388         0.56 
   1                                 GSA-rs2647209   17382562    C  0.09783   0.1667    T       0.5319       0.4658       0.5422 
   1                                GSA-rs72639756   17383439    G  0.04348  0.08333    A       0.3684       0.5439          0.5 
   1                                     rs4920442   17388770    T   0.1848     0.25    C       0.2907       0.5898         0.68 
   1                                    rs78464635   17390190    A  0.06522  0.08333    G       0.0555       0.8138       0.7674 
   1                                     rs2076599   17395480    C   0.4674   0.3333    T       0.7702       0.3801        1.755 
   1                                     rs2057094   17405949    G   0.5217   0.3333    A        1.507       0.2196        2.182 
   1                                 GSA-rs2076614   17413459    A   0.2065   0.1667    G       0.1046       0.7463        1.301 
   1                                     rs2014725   17417253    A   0.3478   0.4167    G       0.2195       0.6394       0.7467 
   1                                    rs11588995   17417958    T   0.3152   0.1667    C         1.12         0.29        2.302 
   1                                     rs1005753   17444769    C   0.4565   0.4167    A      0.06808       0.7942        1.176 
   1                                      rs910223   17459855    A   0.1522     0.25    G       0.7429       0.3887       0.5385 
   1                                    rs12408879   17468135    G   0.1413  0.08333    T       0.3062         0.58         1.81 
   1                                     rs6586504   17474127    T   0.2283     0.25    G      0.02826       0.8665       0.8873 
   1                                    rs11586528   17476090    C   0.1196        0    T        1.604       0.2053           NA 
   1                                     rs4620585   17486722    C   0.3587     0.25    T       0.5541       0.4566        1.678 
   1                                    rs72643880   17492147    A  0.07609     0.25    G        3.694       0.0546       0.2471 
   1                                     rs2935934   17502941    G   0.4457      0.5    A       0.1266        0.722       0.8039 
   1                                    rs78358913   17513633    T   0.1087        0    C        1.443       0.2296           NA 
   1                                     rs3003469   17521274    A   0.2935   0.3333    G      0.08059       0.7765       0.8308 
   1                                GSA-rs12131067   17526585    C   0.1413   0.1667    A      0.05532        0.814       0.8228 
   1                                     rs2293910   17531582    A   0.1848  0.08333    G       0.7634       0.3823        2.493 
   1                                     rs4244377   17532879    A   0.3152     0.25    G        0.212       0.6452        1.381 
   1                                     rs2977272   17536952    T   0.3913      0.5    C       0.5209       0.4704       0.6429 
   1                                    rs11203332   17540345    T  0.09783     0.25    C        2.408       0.1207       0.3253 
   1                                    rs57174497   17541048    G   0.1196   0.1667    A       0.2153       0.6426        0.679 
   1                                     rs2977283   17541949    G   0.1957   0.5833    A        8.737     0.003117       0.1737 
   1                                    rs74058978   17543844    A  0.07609  0.08333    G      0.00785       0.9294       0.9059 
   1                                GSA-rs12401313   17545283    C    0.163   0.1667    T     0.001019       0.9745        0.974 
   1                                GSA-rs12042325   17548261    A  0.04348   0.1667    G        2.963      0.08518       0.2273 
   1                                     rs3003480   17548527    C   0.1413        0    T        1.938       0.1639           NA 
   1                                    rs16823950   17551943    A   0.2826     0.25    C      0.05613       0.8127        1.182 
   1                                     rs2977235   17557178    T   0.3804      0.5    C       0.6355       0.4254        0.614 
   1                                    rs76224925   17560832    A  0.07778        0    G        1.002       0.3168           NA 
   1                                    rs11203339   17560972    T   0.4457   0.3333    C       0.5456       0.4601        1.608 
   1                                GSA-rs78291204   17584749    T   0.4565      0.5    A      0.08075       0.7763         0.84 
   1                                     rs3750300   17586134    G   0.1522        0    A         2.11       0.1463           NA 
   1                                     rs4363467   17586653    T   0.1957  0.08333    C       0.8969       0.3436        2.676 
   1                                 GSA-rs3003427   17589048    A   0.1196        0    C        1.604       0.2053           NA 
   1                                    rs10888012   17595811    C   0.3261      0.5    T        1.419       0.2336       0.4839 
   1                                    rs12037653   17600317    T   0.4565   0.4167    C      0.06808       0.7942        1.176 
   1                                 GSA-rs2977295   17600437    C  0.08696   0.1667    A       0.7761       0.3783       0.4762 
   1                                     rs2293917   17601083    T   0.3043   0.4167    C       0.6182       0.4317       0.6125 
   1                                     rs7548900   17622654    A   0.4783   0.4167    C       0.1616       0.6877        1.283 
   1                                     rs2501784   17630193    A    0.413   0.4167    G    0.0005746       0.9809       0.9852 
   1                                 GSA-rs2477131   17636321    G   0.2826   0.1667    A       0.7253       0.3944         1.97 
   1                                GSA-rs77074876   17645082    G  0.09783        0    A        1.285       0.2569           NA 
   1                                     rs1748041   17655407    G   0.3696   0.4167    A       0.1005       0.7513       0.8207 
   1                                GSA-rs11203366   17657534    G   0.4239      0.5    A       0.2504       0.6168       0.7358 
   1                    ilmnseq_rs2301888_ilmndup1   17672730    T   0.4239     0.25    C        1.334       0.2482        2.208 
   1                                    rs56698682   17674847    T  0.05435  0.08333    C       0.1641       0.6855       0.6322 
   1                                     rs1748012   17682100    G   0.3587   0.3333    A      0.02979        0.863        1.119 
   1                                     rs1635561   17687027    A   0.2609   0.1667    G       0.5024       0.4784        1.765 
   1                                     rs1204890   17694701    C     0.25  0.08333    A        1.661       0.1975        3.667 
   1                                    rs56085210   17696553    T   0.2174   0.4167    C        2.309       0.1287       0.3889 
   1                                     rs6696295   17714864    C   0.2717   0.1667    T       0.6097       0.4349        1.866 
   1                                    rs12073549   17720545    T   0.1304  0.08333    C       0.2153       0.6426         1.65 
   1                                     rs7538876   17722363    A   0.3696     0.25    G       0.6621       0.4158        1.759 
   1                                   rs113695619   17748188    A  0.05435        0    G       0.6851       0.4078           NA 
   1                                     rs1408421   17754767    T   0.3804   0.5833    G        1.815       0.1779       0.4386 
   1                                 GSA-rs2526822   17778571    G   0.3587     0.25    T       0.5541       0.4566        1.678 
   1                                GSA-rs12078935   17791882    T   0.4239   0.3333    C       0.3591        0.549        1.472 
   1                                     rs6689677   17820742    C   0.3587   0.4167    A       0.1538       0.6949       0.7831 
   1                                     rs2265731   17871605    T  0.06522  0.08333    G       0.0555       0.8138       0.7674 
   1                                     rs4920374   17872028    G   0.4891   0.4167    A       0.2233       0.6365         1.34 
   1                                    exm2268868   17874843    T   0.3587   0.5833    C        2.263       0.1325       0.3995 
   1                                     rs3850724   17878011    A   0.1957     0.25    G       0.1946       0.6591       0.7297 
   1                                     rs1408953   17878619    G   0.3152   0.4167    A       0.4965        0.481       0.6444 
   1                                    rs12045305   17884518    T  0.05435   0.1667    C        2.133       0.1441       0.2874 
   1                                     rs2257032   17894913    T   0.1087  0.08333    C      0.07219       0.7882        1.341 
   1                                 GSA-rs7516512   17900974    G   0.1413  0.08333    A       0.3062         0.58         1.81 
   1                                    rs11203423   17907505    A   0.2609   0.4167    G        1.281       0.2577       0.4941 
   1                                    rs61669876   17908650    T   0.1087  0.08333    C      0.07219       0.7882        1.341 
   1                                    rs12404333   17915833    C   0.3478   0.3333    T     0.009851       0.9209        1.067 
   1                                     rs4920379   17916382    T    0.413   0.5833    C        1.254       0.2628       0.5026 
   1                                    rs10788679   17916962    A   0.3587     0.25    G       0.5541       0.4566        1.678 
   1                                    rs74059336   17922259    G   0.1304  0.08333    A       0.2153       0.6426         1.65 
   1                                    rs12127699   17923518    A  0.05435     0.25    G        5.723      0.01675       0.1724 
   1                                GSA-rs55693639   17949562    T  0.05435  0.08333    C       0.1641       0.6855       0.6322 
   1                                GSA-rs12562076   17958240    C   0.1522  0.08333    T       0.4076       0.5232        1.974 
   1                               GSA-rs112933738   17969534    T   0.4565      0.5    A      0.08075       0.7763         0.84 
   1                                GSA-rs57466073   17973914    T  0.07609  0.08333    C      0.00785       0.9294       0.9059 
   1                                GSA-rs12742948   18006550    C   0.1522  0.08333    T       0.4076       0.5232        1.974 
   1                                 GSA-rs2270978   18023365    C   0.1413  0.08333    T       0.3062         0.58         1.81 
   1                                     rs1316637   18024794    A   0.3913     0.25    C       0.9043       0.3416        1.929 
   1                                    rs12063085   18031533    G    0.163  0.08333    T       0.5181       0.4716        2.143 
   1                                    rs12117936   18038796    A  0.09783   0.1667    G       0.5319       0.4658       0.5422 
   1                                     rs4920625   18043943    T   0.3043     0.25    C       0.1499       0.6987        1.312 
   1                                    rs61764946   18045236    G  0.04348   0.1667    A        2.963      0.08518       0.2273 
   1                                     rs4920626   18046287    G   0.2174   0.4167    T        2.309       0.1287       0.3889 
   1                                    rs11584168   18060436    T   0.1848   0.1667    C      0.02333       0.8786        1.133 
   1                                     rs2077398   18065643    G   0.2065   0.1667    A       0.1046       0.7463        1.301 
   1                                GSA-rs16830722   18090975    A  0.05435  0.08333    G       0.1641       0.6855       0.6322 
   1                                    rs11590632   18091064    C    0.337   0.3333    T    0.0006241       0.9801        1.016 
   1                               GSA-rs113432009   18091841    T  0.06522        0    C       0.8305       0.3621           NA 
   1                                    rs10888060   18099283    A   0.2717     0.25    G       0.0255       0.8731        1.119 
   1                               GSA-rs115490811   18099954    C  0.05435  0.08333    T       0.1641       0.6855       0.6322 
   1                               GSA-rs112353530   18110520    A  0.07609  0.08333    G      0.00785       0.9294       0.9059 
   1                                     rs4141983   18122009    C   0.3261      0.5    T        1.419       0.2336       0.4839 
   1                                     rs1847235   18123957    G  0.08696   0.1667    A       0.7761       0.3783       0.4762 
   1                                    rs75114496   18128865    C  0.09783  0.08333    T      0.02566       0.8727        1.193 
   1                                      rs561698   18135882    T   0.5109   0.4167    C       0.3768       0.5393        1.462 
   1                                 GSA-rs1072517   18144934    G  0.06522        0    A       0.8305       0.3621           NA 
   1                                      rs495347   18163922    G   0.3804   0.3333    A       0.1005       0.7513        1.228 
   1                                      rs491778   18164285    A   0.2935   0.3333    G      0.08059       0.7765       0.8308 
   1                                      rs589621   18179691    A   0.3152   0.1667    G         1.12         0.29        2.302 
   1                                      rs697760   18179816    T   0.1196  0.08333    G       0.1365       0.7118        1.494 
   1                                      rs529557   18183104    A   0.1304        0    G        1.769       0.1835           NA 
   1                                      rs527955   18183234    T   0.2391   0.3333    C       0.5024       0.4784       0.6286 
   1                                     rs2008310   18183580    A   0.4239   0.3333    G       0.3591        0.549        1.472 
   1                                      rs615917   18190225    C    0.413   0.6667    T        2.768      0.09616       0.3519 
   1                                      rs542963   18195801    A   0.3587   0.1667    G        1.753       0.1855        2.797 
   1                                    rs11203223   18196800    G   0.1739   0.1667    T     0.003895       0.9502        1.053 
   1                                    rs12048276   18210585    A  0.06522        0    G       0.8305       0.3621           NA 
   1                                      rs597865   18212230    T  0.09783     0.25    C        2.408       0.1207       0.3253 
   1                                    rs76790996   18212548    A  0.07609        0    G       0.9789       0.3225           NA 
   1                                      rs579987   18212704    T   0.3152   0.4167    C       0.4965        0.481       0.6444 
   1                                      rs675992   18214760    A   0.4891   0.3333    G        1.034       0.3092        1.915 
   1                                  GSA-rs620547   18231349    T   0.3587   0.5833    C        2.263       0.1325       0.3995 
   1                                GSA-rs12072988   18232725    T   0.2826   0.4167    G       0.9118       0.3396       0.5515 
   1                                     rs6686929   18244707    C   0.4891   0.4167    T       0.2233       0.6365         1.34 
   1                                 GSA-rs2210811   18247926    T   0.1087        0    G        1.443       0.2296           NA 
   1                                      rs594011   18264738    G   0.3478      0.5    A         1.06       0.3032       0.5333 
   1                                     rs1150903   18271748    G  0.06522  0.08333    T       0.0555       0.8138       0.7674 
   1                                      rs661977   18272751    T   0.4239   0.6667    C        2.526        0.112       0.3679 
   1                                GSA-rs11203243   18274419    A   0.4022     0.25    G        1.039       0.3082        2.018 
   1                                    rs72922908   18275316    T   0.1957     0.25    C       0.1946       0.6591       0.7297 
   1                                      rs659810   18277480    G  0.06522     0.25    A        4.585      0.03225       0.2093 
   1                                     rs1192579   18283857    G   0.1304     0.25    A         1.23       0.2675         0.45 
   1                                     rs2095842   18297407    C    0.163   0.1667    T     0.001019       0.9745        0.974 
   1                                     rs1192607   18310576    T   0.1087     0.25    C        1.938       0.1639       0.3659 
   1                                 GSA-rs6685120   18311140    A   0.4674     0.75    G        3.391      0.06554       0.2925 
   1                               GSA-rs116227592   18320809    T  0.05435  0.08333    C       0.1641       0.6855       0.6322 
   1                                     rs1192614   18325601    T   0.1304        0    C        1.769       0.1835           NA 
   1                                     rs1192616   18327209    A   0.3478   0.3333    G     0.009851       0.9209        1.067 
   1                                     rs1192610   18331242    G   0.3696   0.4167    A       0.1005       0.7513       0.8207 
   1                                     rs6678740   18335916    G   0.1196  0.08333    A       0.1365       0.7118        1.494 
   1                                    rs75858898   18337345    T   0.1739        0    C        2.466       0.1163           NA 
   1                                    rs17472583   18340025    A   0.2391   0.3333    G       0.5024       0.4784       0.6286 
   1                                     rs2355462   18352458    C   0.1848        0    T        2.651       0.1035           NA 
   1                                GSA-rs72653335   18354052    G   0.1087        0    A        1.443       0.2296           NA 
   1                                  GSA-rs870042   18364893    T   0.1522  0.08333    C       0.4076       0.5232        1.974 
   1                                GSA-rs12034254   18373009    T   0.2935     0.25    C      0.09777       0.7545        1.246 
   1                                     rs1031567   18377790    A   0.4674   0.5833    G       0.5716       0.4496       0.6268 
   1                                    rs28706697   18383669    G   0.2609     0.25    A     0.006525       0.9356        1.059 
   1                                    rs34983277   18388575    A   0.1087        0    G        1.443       0.2296           NA 
   1                                GSA-rs75094105   18391816    T  0.05435  0.08333    C       0.1641       0.6855       0.6322 
   1                                     rs4920421   18392608    T   0.1196        0    C        1.604       0.2053           NA 
   1                                GSA-rs77749228   18420275    A  0.03261     0.25    G        9.228     0.002383       0.1011 
   1                                     rs9804128   18425011    G   0.3152      0.5    A        1.623       0.2026       0.4603 
   1                                    rs12740505   18427031    G   0.4674   0.6667    A        1.687        0.194       0.4388 
   1                                GSA-rs74736803   18429611    A  0.08696        0    G         1.13       0.2877           NA 
   1                                    rs11806559   18434981    C  0.07609   0.1667    T        1.102       0.2939       0.4118 
   1                                     rs4920295   18438239    A   0.1848     0.25    C       0.2907       0.5898         0.68 
   1                                    rs56169608   18439991    A   0.4022   0.5833    G        1.427       0.2322       0.4805 
   1                                    rs12047174   18445939    A   0.3152   0.3333    G      0.01608       0.8991       0.9206 
   1                                    rs12735521   18450321    T   0.3478      0.5    C         1.06       0.3032       0.5333 
   1                               GSA-rs115543583   18458104    T   0.4565      0.5    A      0.08075       0.7763         0.84 
   1                                    rs12119524   18459405    A   0.1848  0.08333    G       0.7634       0.3823        2.493 
   1                                 GSA-rs2005010   18467153    C   0.4891   0.3333    T        1.034       0.3092        1.915 
   1                                 GSA-rs2005334   18467265    A   0.1739        0    G        2.466       0.1163           NA 
   1                                      rs753305   18470009    C   0.3111   0.3333    T      0.02429       0.8762       0.9032 
   1                                GSA-rs10907331   18471278    A   0.4239   0.3333    G       0.3591        0.549        1.472 
   1                                    rs11261097   18476084    A   0.1413        0    G        1.938       0.1639           NA 
   1                                    rs12564645   18479417    C   0.2283   0.3333    T       0.6418       0.4231       0.5915 
   1                                    rs11800573   18484005    A     0.25   0.3333    G       0.3835       0.5357       0.6667 
   1                                     rs9662108   18487992    A   0.1739   0.1667    G     0.003895       0.9502        1.053 
   1                                     rs4920299   18489949    T     0.25   0.1667    C       0.4037       0.5252        1.667 
   1                                     rs4920304   18490595    A     0.25     0.25    G            0            1            1 
   1                                     rs4920447   18495745    C   0.2935   0.1667    T       0.8489       0.3569        2.077 
   1                                    rs10907288   18499322    C   0.2391   0.1667    T        0.314       0.5752        1.571 
   1                                    rs11260946   18499884    T   0.3804     0.25    C       0.7789       0.3775        1.842 
   1                                    rs56206274   18505230    G   0.4022   0.3333    A       0.2107       0.6463        1.345 
   1                                     rs1539051   18516989    C   0.4457     0.75    T        3.939      0.04718        0.268 
   1                                      rs767654   18521689    C   0.2391   0.1667    T        0.314       0.5752        1.571 
   1                                    rs12023073   18521755    C   0.3696     0.25    T       0.6621       0.4158        1.759 
   1                                 GSA-rs4920459   18527213    G      0.5   0.4167    A        0.295        0.587          1.4 
   1                                     rs4920460   18527267    T   0.2283   0.3333    C       0.6418       0.4231       0.5915 
   1                                     rs1033190   18528848    T   0.1196  0.08333    G       0.1365       0.7118        1.494 
   1                                     rs4920461   18533281    A   0.1522     0.25    G       0.7429       0.3887       0.5385 
   1                                    rs12031710   18541804    G   0.1413  0.08333    A       0.3062         0.58         1.81 
   1                                    rs11260958   18543784    T   0.3261   0.3333    C     0.002533       0.9599       0.9677 
   1                                 GSA-rs3738087   18554356    T   0.2174   0.1667    C       0.1638       0.6857        1.389 
   1                                    rs17436172   18556959    G   0.4783      0.5    A       0.0201       0.8873       0.9167 
   1                                    exm2264991   18563889    A   0.1848   0.3333    G        1.454       0.2279       0.4533 
   1                                      rs872730   18570206    T   0.2174     0.25    C      0.06553        0.798       0.8333 
   1                                      rs109490   18572901    T   0.2391   0.3333    C       0.5024       0.4784       0.6286 
   1                                    rs72932935   18582222    T  0.09783  0.08333    C      0.02566       0.8727        1.193 
   1                                      rs223188   18585845    T   0.2174     0.25    C      0.06553        0.798       0.8333 
   1                                      rs402642   18586815    C   0.4022   0.4167    T     0.009261       0.9233       0.9418 
   1                                 GSA-rs4920468   18597809    A  0.05435  0.08333    G       0.1641       0.6855       0.6322 
   1                                 GSA-rs4083984   18601875    G   0.1739     0.25    A       0.4116       0.5212       0.6316 
   1                                    rs12732186   18610172    C   0.4239   0.1667    T        2.942      0.08633        3.679 
   1                                     rs6603893   18615392    G    0.163  0.08333    A       0.5181       0.4716        2.143 
   1                                    rs12134352   18631175    C   0.3804   0.3333    T       0.1005       0.7513        1.228 
   1                                    rs57519565   18640781    G   0.2609  0.08333    T        1.832       0.1758        3.882 
   1                                     rs4920477   18643632    T  0.06522   0.1667    C        1.539       0.2148       0.3488 
   1                                     rs1266679   18652117    C   0.1848     0.25    T       0.2907       0.5898         0.68 
   1                                      rs851444   18657450    A   0.4674   0.3333    G       0.7702       0.3801        1.755 
   1                                GSA-rs12026295   18671500    A      0.5      0.5    G            0            1            1 
   1                                      rs550351   18676399    A   0.4348      0.5    C        0.183       0.6688       0.7692 
   1                                      rs555115   18676961    A   0.2065     0.25    G       0.1203       0.7287       0.7808 
   1                                      rs539132   18680330    C  0.09783        0    T        1.285       0.2569           NA 
   1                                    rs10489573   18685202    T   0.1848   0.1667    C      0.02333       0.8786        1.133 
   1                                     rs4920485   18689252    G   0.4022   0.5833    A        1.427       0.2322       0.4805 
   1                                GSA-rs35250542   18692905    A   0.2717     0.25    G       0.0255       0.8731        1.119 
   1                                    rs12123650   18694036    A   0.3261      0.5    G        1.419       0.2336       0.4839 
   1                                      rs882916   18696215    T   0.3043   0.1667    C       0.9804       0.3221        2.188 
   1                                    rs12566510   18705694    G  0.05435  0.08333    A       0.1641       0.6855       0.6322 
   1                                     rs7538502   18709741    C   0.4674      0.5    T       0.0453       0.8315       0.8776 
   1                                    rs11809479   18712161    T   0.1522     0.25    C       0.7429       0.3887       0.5385 
   1                                     rs7538442   18716278    G   0.3152   0.4167    A       0.4965        0.481       0.6444 
   1                                     rs1336129   18722491    G   0.2935     0.25    A      0.09777       0.7545        1.246 
   1                                    rs11810587   18722692    C  0.07609        0    T       0.9789       0.3225           NA 
   1                                     rs1533622   18722846    T   0.1848   0.3333    C        1.454       0.2279       0.4533 
   1                                 GSA-rs7512723   18728581    T   0.4457   0.4167    C      0.03616       0.8492        1.125 
   1                                     rs6660946   18733555    G     0.25     0.25    A            0            1            1 
   1                                     rs9662941   18736536    A   0.1522     0.25    G       0.7429       0.3887       0.5385 
   1                                      rs869080   18751864    C   0.3043     0.25    T       0.1499       0.6987        1.312 
   1                                    rs59725799   18766272    T   0.1413     0.25    C       0.9634       0.3263       0.4937 
   1                                     rs2946523   18767791    T   0.4891     0.25    C        2.443       0.1181        2.872 
   1                                     rs3007722   18768011    C   0.1413        0    T        1.938       0.1639           NA 
   1                                    rs12408368   18769575    T  0.09783   0.1667    C       0.5319       0.4658       0.5422 
   1                                     rs4920497   18781486    G    0.337   0.3333    A    0.0006241       0.9801        1.016 
   1                                    rs10907312   18785466    G   0.4783   0.3333    A       0.8972       0.3435        1.833 
   1                                GSA-rs12144656   18792300    T   0.1848   0.1667    C      0.02333       0.8786        1.133 
   1                                     rs3007727   18793520    A   0.1196   0.1667    G       0.2153       0.6426        0.679 
   1                                GSA-rs57323626   18796301    C   0.2065  0.08333    A        1.037       0.3085        2.863 
   1                                     rs3007730   18797100    G  0.06522        0    T       0.8305       0.3621           NA 
   1                                    rs11261017   18805328    T    0.413   0.5833    C        1.254       0.2628       0.5026 
   1                                     rs2992756   18807339    G   0.4891      0.5    A     0.005019       0.9435       0.9574 
   1                     ilmnseq_rs872355_ilmndup1   18812176    A   0.3913     0.25    G       0.9043       0.3416        1.929 
   1                                    rs11577512   18814596    A   0.4348     0.25    G        1.495       0.2215        2.308 
   1                                     rs4531264   18816616    C   0.1087        0    T        1.443       0.2296           NA 
   1                                    rs10907314   18817181    A   0.4783   0.4167    G       0.1616       0.6877        1.283 
   1                                     rs6679160   18818701    A   0.2065   0.1667    G       0.1046       0.7463        1.301 
   1                               GSA-rs183946229   18834042    T   0.4565      0.5    A      0.08075       0.7763         0.84 
   1                                     rs2883890   18835437    T  0.07609   0.1667    C        1.102       0.2939       0.4118 
   1                                 GSA-rs2745302   18839126    A   0.3696   0.5833    G        2.031       0.1541       0.4187 
   1                                     rs2294656   18839394    A   0.1957   0.3333    G        1.206        0.272       0.4865 
   1                                 GSA-rs2816022   18845143    T   0.1413   0.1667    C      0.05532        0.814       0.8228 
   1                                     rs2816025   18851113    T   0.2826   0.4167    G       0.9118       0.3396       0.5515 
   1                                GSA-rs72648734   18854369    A  0.07609   0.1667    G        1.102       0.2939       0.4118 
   1                                     rs4920513   18861128    C     0.25   0.4167    T        1.499       0.2209       0.4667 
   1                                    rs68124995   18864374    T   0.1739     0.25    C       0.4116       0.5212       0.6316 
   1                                    rs60025631   18870356    G  0.06522   0.1667    A        1.539       0.2148       0.3488 
   1                                    rs57175052   18872090    A  0.07609  0.08333    G      0.00785       0.9294       0.9059 
   1                                     rs2745327   18876408    T   0.1848     0.25    C       0.2907       0.5898         0.68 
   1                                    rs10907320   18882489    A   0.1957   0.1667    G      0.05742       0.8106        1.216 
   1                                     rs2816048   18893763    T   0.4348      0.5    C        0.183       0.6688       0.7692 
   1                                    rs76644082   18894409    A   0.1304   0.1667    G       0.1196       0.7294         0.75 
   1                                     rs2816065   18914423    T      0.5   0.4167    C        0.295        0.587          1.4 
   1                                    rs10907324   18937839    G   0.4022      0.5    A       0.4189       0.5175       0.6727 
   1                                    rs74056029   18948634    A  0.06522        0    G       0.8305       0.3621           NA 
   1                                     rs1339062   18978482    T    0.413   0.3333    C       0.2801       0.5966        1.407 
   1                                      rs742071   18979874    T   0.4565   0.5833    G       0.6851       0.4078          0.6 
   1                                GSA-rs75560762   19001199    G  0.06522  0.08333    A       0.0555       0.8138       0.7674 
   1                                    rs11576839   19003593    C   0.1087  0.08333    T      0.07219       0.7882        1.341 
   1                                     rs2743208   19017855    G  0.08696        0    A         1.13       0.2877           NA 
   1                                      rs585075   19021373    G   0.3261     0.25    A       0.2837       0.5943        1.452 
   1                                     rs2743201   19027239    C   0.2717     0.25    T       0.0255       0.8731        1.119 
   1                                GSA-rs76601718   19030005    G  0.06522   0.1667    A        1.539       0.2148       0.3488 
   1                               GSA-rs117669918   19031483    C  0.06522   0.1667    T        1.539       0.2148       0.3488 
   1                                      rs589463   19033575    T   0.3043   0.4167    C       0.6182       0.4317       0.6125 
   1                                      rs682616   19034509    G   0.1413        0    A        1.938       0.1639           NA 
   1                                    rs61539718   19043062    G   0.2935  0.08333    T        2.383       0.1227        4.569 
   1                                     rs2236822   19046042    T   0.1848     0.25    C       0.2907       0.5898         0.68 
   1                                      rs851124   19046188    A   0.3261   0.4167    G       0.3901       0.5323       0.6774 
   1                                      rs742078   19049384    C   0.3587      0.5    A       0.9043       0.3416       0.5593 
   1                                     rs2236817   19049615    T   0.1087   0.1667    G       0.3495       0.5544       0.6098 
   1                                    rs34040356   19054127    A  0.06522  0.08333    G       0.0555       0.8138       0.7674 
   1                                    rs17352351   19057553    T   0.2935     0.25    C      0.09777       0.7545        1.246 
   1                                     rs9439731   19059471    C   0.4891     0.25    T        2.443       0.1181        2.872 
   1                                      rs669138   19088899    G   0.2609      0.5    A        2.957      0.08548       0.3529 
   1                                GSA-rs79682762   19092477    C  0.06522  0.08333    T       0.0555       0.8138       0.7674 
   1                                    rs76978453   19093325    T  0.08696   0.1667    C       0.7761       0.3783       0.4762 
   1                                     rs6603908   19100057    T  0.05435  0.08333    C       0.1641       0.6855       0.6322 
   1                                     rs4920344   19104381    A  0.08696     0.25    G        2.984      0.08411       0.2857 
   1                                    rs12565650   19108355    A   0.1304   0.1667    G       0.1196       0.7294         0.75 
   1                                    rs77338647   19113524    A   0.1196  0.08333    G       0.1365       0.7118        1.494 
   1                                     rs7549129   19119606    T   0.1196   0.1667    C       0.2153       0.6426        0.679 
   1                                     rs7533384   19119851    A   0.2283   0.1667    G       0.2338       0.6287        1.479 
   1                                    rs12566799   19123033    A   0.1522   0.1667    G      0.01713       0.8959       0.8974 
   1                                    rs55962532   19128884    G   0.3587   0.5833    A        2.263       0.1325       0.3995 
   1                                     rs4074733   19130827    C   0.2174   0.1667    T       0.1638       0.6857        1.389 
   1                                     rs4074734   19131001    T   0.4022   0.5833    C        1.427       0.2322       0.4805 
   1                                     rs7418296   19131080    A   0.2609      0.5    G        2.957      0.08548       0.3529 
   1                                     rs7417542   19135214    A   0.3696   0.3333    G       0.0601       0.8063        1.172 
   1                                    rs12022448   19136231    T   0.3804   0.1667    C        2.116       0.1457         3.07 
   1                                    rs12125880   19147761    G   0.4891   0.4167    A       0.2233       0.6365         1.34 
   1                                    rs72651824   19150875    T     0.25     0.25    C            0            1            1 
   1                                GSA-rs72651826   19152760    G    0.337     0.25    A       0.3648       0.5459        1.525 
   1                                    rs12035855   19163075    G   0.2283   0.1667    T       0.2338       0.6287        1.479 
   1                                   rs146505183   19166647    C   0.4565      0.5    G      0.08075       0.7763         0.84 
   1                                     rs6662276   19166893    T  0.05435  0.08333    C       0.1641       0.6855       0.6322 
   1                                     rs3935570   19167371    T   0.3261   0.3333    G     0.002533       0.9599       0.9677 
   1                                     rs7534618   19170078    G   0.3587   0.3333    T      0.02979        0.863        1.119 
   1                                     rs6666162   19176531    A   0.3043   0.3333    G      0.04187       0.8379        0.875 
   1                                    rs28610043   19178599    A  0.07609   0.1667    G        1.102       0.2939       0.4118 
   1                                     rs4920566   19179824    G   0.4457     0.25    A        1.665        0.197        2.412 
   1                                    rs35454886   19181947    A  0.07609  0.08333    G      0.00785       0.9294       0.9059 
   1                                    rs11486195   19187131    C   0.4565      0.5    T      0.08075       0.7763         0.84 
   1                                     rs9662598   19191326    A   0.2935   0.4167    G       0.7562       0.3845       0.5815 
   1                                     rs9728654   19194504    T   0.1522        0    C         2.11       0.1463           NA 
   1                                     rs1138333   19198064    C   0.2609   0.3333    A       0.2833       0.5945       0.7059 
   1                                     rs2230707   19202896    C   0.5109     0.25    T        2.894      0.08891        3.133 
   1                                    1:19203997   19203997    C   0.3261   0.1667    G        1.267       0.2604        2.419 
   1                                    rs28441017   19206334    A   0.2391        0    G        3.639      0.05643           NA 
   1                                     rs7365362   19210816    C   0.3043  0.08333    T        2.579       0.1083        4.812 
   1                                     rs4911985   19215440    G   0.2174     0.25    A      0.06553        0.798       0.8333 
   1                                 GSA-rs9426795   19227791    A  0.07609        0    C       0.9789       0.3225           NA 
   1                                     rs6673711   19235517    C   0.2391     0.25    T     0.006868       0.9339       0.9429 
   1                                GSA-rs28489396   19239416    A    0.163        0    C        2.286       0.1305           NA 
   1                                     rs4912056   19244678    T   0.1957   0.3333    C        1.206        0.272       0.4865 
   1                                    rs28677055   19246539    A   0.1196   0.1667    G       0.2153       0.6426        0.679 
   1                                     rs6674337   19255754    A   0.1848   0.1667    G      0.02333       0.8786        1.133 
   1                                GSA-rs16862387   19258723    G   0.4348      0.5    A        0.183       0.6688       0.7692 
   1                                      rs992660   19261241    A   0.3913   0.3333    G       0.1507       0.6978        1.286 
   1                                     rs4912087   19263783    A   0.1848     0.25    G       0.2907       0.5898         0.68 
   1                                     rs2024727   19274525    C   0.1957   0.1667    T      0.05742       0.8106        1.216 
   1                                     rs4912013   19284564    C   0.4239   0.5833    T        1.094       0.2956       0.5256 
   1                                    rs16862410   19293290    T   0.3222   0.4167    C        0.425       0.5145       0.6656 
   1                                     rs7529375   19302972    T   0.3804   0.3333    C       0.1005       0.7513        1.228 
   1                                     rs6697292   19320209    G   0.1196   0.1667    T       0.2153       0.6426        0.679 
   1                                     rs7531834   19344501    A   0.2174   0.3333    G       0.8039       0.3699       0.5556 
   1                                 GSA-rs4912036   19376017    A   0.3696   0.3333    G       0.0601       0.8063        1.172 
   1                                     rs4911972   19383877    C   0.2174   0.3333    A       0.8039       0.3699       0.5556 
   1                                GSA-rs77894461   19385772    T  0.05435   0.1667    C        2.133       0.1441       0.2874 
   1                                    rs12123383   19386585    C   0.2283   0.3333    A       0.6418       0.4231       0.5915 
   1                                    rs34114464   19393531    C   0.1957   0.3333    T        1.206        0.272       0.4865 
   1                                     rs2146866   19405237    T   0.4022     0.25    C        1.039       0.3082        2.018 
   1                                    rs12164540   19408380    C   0.4783   0.5833    T        0.469       0.4935       0.6548 
   1                                 chr1-19427069   19427069    T   0.4565      0.5    A      0.08075       0.7763         0.84 
   1                                GSA-rs79812602   19433669    T  0.05435  0.08333    G       0.1641       0.6855       0.6322 
   1                                    rs16862578   19499560    C   0.1739     0.25    T       0.4116       0.5212       0.6316 
   1                                     rs1009806   19500551    C    0.337   0.4167    T        0.298       0.5851       0.7115 
   1                                    rs78138248   19555594    T  0.05435  0.08333    G       0.1641       0.6855       0.6322 
   1                                 GSA-rs3762395   19556408    C   0.1087        0    T        1.443       0.2296           NA 
   1                                    rs16862632   19563900    G  0.06522        0    T       0.8305       0.3621           NA 
   1                                 GSA-rs2273046   19566296    C     0.25   0.3333    T       0.3835       0.5357       0.6667 
   1                                 GSA-rs2294942   19578192    G   0.3804     0.25    A       0.7789       0.3775        1.842 
   1                                     rs1126682   19583636    T   0.1111   0.4167    C        7.881     0.004995        0.175 
   1                                 GSA-rs1042380   19584004    A   0.2065   0.1667    G       0.1046       0.7463        1.301 
   1                                     rs7527253   19593199    C   0.2065        0    T        3.032      0.08163           NA 
   1                               GSA-rs116049134   19593748    C  0.05435   0.1667    A        2.133       0.1441       0.2874 
   1                                    rs12407355   19627876    C   0.3478   0.4167    T       0.2195       0.6394       0.7467 
   1                                    rs12132200   19627931    T   0.1522   0.3333    C        2.434       0.1187        0.359 
   1                                     rs1043657   19635011    A   0.1087   0.1667    G       0.3495       0.5544       0.6098 
   1                                     rs3762394   19636169    T   0.1304  0.08333    C       0.2153       0.6426         1.65 
   1                                    rs77957193   19637248    C  0.06522        0    T       0.8305       0.3621           NA 
   1                                      rs859218   19640676    A   0.3696   0.1667    G        1.931       0.1647        2.931 
   1                                     rs2073098   19642326    T   0.3696   0.1667    C        1.931       0.1647        2.931 
   1                                     rs4912069   19645673    A   0.2065   0.6667    G        11.69    0.0006273       0.1301 
   1                                 GSA-rs3790775   19650220    A   0.2065   0.1667    G       0.1046       0.7463        1.301 
   1                                    rs41264079   19652874    A   0.1848   0.1667    G      0.02333       0.8786        1.133 
   1                                    rs28627202   19660429    C   0.4022   0.5833    A        1.427       0.2322       0.4805 
   1                                  GSA-rs214336   19678473    A   0.3804     0.25    C       0.7789       0.3775        1.842 
   1                                      rs873362   19685029    G   0.4022   0.6667    A        3.025      0.08198       0.3364 
   1                                 GSA-rs7513800   19725033    A   0.4348   0.3333    G       0.4476       0.5035        1.538 
   1                                     rs4912086   19730181    G   0.1848      0.5    A        6.124      0.01334       0.2267 
   1                                   rs185128330   19746180    T   0.4565      0.5    A      0.08075       0.7763         0.84 
   1                                    rs12045440   19765518    G   0.4022   0.1667    T        2.512        0.113        3.364 
   1                                    rs12754186   19766326    T   0.2391     0.25    G     0.006868       0.9339       0.9429 
   1                                GSA-rs10492998   19772847    T   0.1522  0.08333    C       0.4076       0.5232        1.974 
   1                                     rs4481878   19791086    C   0.2065   0.4167    A        2.641       0.1041       0.3644 
   1                                 GSA-rs4912100   19798007    A   0.4891   0.5833    G       0.3768       0.5393       0.6839 
   1                                    rs11580551   19806031    T   0.4457   0.3333    C       0.5456       0.4601        1.608 
   1                                     rs6669110   19809002    C   0.4674   0.4167    A       0.1099       0.7403        1.229 
   1                                     rs6703356   19809066    A   0.4348     0.25    G        1.495       0.2215        2.308 
   1                                     rs6664461   19809171    T   0.3913     0.25    C       0.9043       0.3416        1.929 
   1                                    rs10917461   19809758    A   0.1957   0.3333    C        1.206        0.272       0.4865 
   1                                    rs66657441   19811652    A  0.08696  0.08333    C     0.001763       0.9665        1.048 
   1                                    rs60523880   19819174    A   0.1196  0.08333    C       0.1365       0.7118        1.494 
   1                                     rs2314146   19824008    G   0.5109      0.5    A     0.005019       0.9435        1.044 
   1                                    rs11807599   19831939    T   0.2391     0.25    C     0.006868       0.9339       0.9429 
   1                                    rs10917468   19843354    C     0.25     0.25    T            0            1            1 
   1                                    rs10917477   19861106    G   0.4565      0.5    A      0.08075       0.7763         0.84 
   1                                     rs4912126   19881386    C   0.4674   0.5833    T       0.5716       0.4496       0.6268 
   1                                     rs1572823   19889959    A   0.1957     0.25    G       0.1946       0.6591       0.7297 
   1                                     rs1770489   19945189    G   0.1848        0    A        2.651       0.1035           NA 
   1                                     rs1320978   19947973    C   0.4783      0.5    T       0.0201       0.8873       0.9167 
   1                               GSA-rs116779685   19951404    G  0.06522        0    A       0.8305       0.3621           NA 
   1                                     rs2281237   19953165    T  0.09783        0    C        1.285       0.2569           NA 
   1                                      rs880554   19954014    T     0.25     0.25    G            0            1            1 
   1                                 GSA-rs7523079   19962874    C   0.1522     0.25    T       0.7429       0.3887       0.5385 
   1                                     rs2745241   19974981    T   0.3478   0.5833    G        2.512        0.113        0.381 
   1                                     rs3790743   19975210    A    0.413   0.1667    G        2.722      0.09895        3.519 
   1                                     rs1115163   19976782    G   0.3913   0.6667    A        3.298      0.06938       0.3214 
   1                                GSA-rs67414466   19989110    G   0.3804   0.1667    T        2.116       0.1457         3.07 
   1                                   rs115080938   19998903    A   0.4674   0.6667    C        1.687        0.194       0.4388 
   1                                     rs6699866   19999645    A   0.1522  0.08333    C       0.4076       0.5232        1.974 
   1                                        rs9064   20008880    C   0.1739  0.08333    A       0.6369       0.4248        2.316 
   1                                     rs3748748   20018195    A   0.1957  0.08333    G       0.8969       0.3436        2.676 
   1                                     rs1883567   20020466    T   0.1196        0    G        1.604       0.2053           NA 
   1                                     rs7547898   20026758    T   0.4022   0.6667    C        3.025      0.08198       0.3364 
   1                                     rs4912147   20026962    T   0.4022   0.6667    C        3.025      0.08198       0.3364 
   1                                    rs10917520   20027049    C    0.413   0.1667    A        2.722      0.09895        3.519 
   1                                GSA-rs10737480   20027423    G   0.3043     0.25    T       0.1499       0.6987        1.312 
   1                                    rs10917522   20032226    A   0.2283   0.1667    G       0.2338       0.6287        1.479 
   1                                     rs4912019   20036890    T   0.3804     0.75    C         5.94       0.0148       0.2047 
   1                                    rs35721361   20037489    G   0.4239        0    T        8.139     0.004332           NA 
   1                                     rs3929669   20052348    T   0.1196  0.08333    C       0.1365       0.7118        1.494 
   1                                     rs4486471   20056631    C   0.3152   0.4167    T       0.4965        0.481       0.6444 
   1                                     rs6696124   20058523    A   0.4674   0.5833    G       0.5716       0.4496       0.6268 
   1                                    rs59966976   20066405    T   0.4565      0.5    A      0.08075       0.7763         0.84 
   1                                     rs6426825   20066490    C   0.1304   0.1667    T       0.1196       0.7294         0.75 
   1                                     rs1473689   20080310    A    0.163   0.1667    G     0.001019       0.9745        0.974 
   1                                 GSA-rs1473688   20087406    G   0.2717   0.3333    A       0.2003       0.6545       0.7463 
   1                                    rs71645468   20088161    T    0.337     0.25    G       0.3648       0.5459        1.525 
   1                                 GSA-rs1266438   20096176    G   0.4565   0.4167    T      0.06808       0.7942        1.176 
   1                                     rs6426826   20101034    G   0.3587      0.5    A       0.9043       0.3416       0.5593 
   1                                     rs4655161   20111440    A  0.04348   0.1667    G        2.963      0.08518       0.2273 
   1                                    rs10799837   20135612    G   0.3587      0.5    A       0.9043       0.3416       0.5593 
   1                                    rs10799838   20135822    T   0.1739   0.3333    C        1.737       0.1875       0.4211 
   1                                     rs1317209   20140036    T   0.2065     0.25    C       0.1203       0.7287       0.7808 
   1                                     rs1541185   20141528    T   0.3261   0.4167    C       0.3901       0.5323       0.6774 
   1                                     rs3820329   20142434    T   0.1848        0    C        2.651       0.1035           NA 
   1                                     rs3806308   20142866    A   0.4348      0.5    G        0.183       0.6688       0.7692 
   1                                GSA-rs12405608   20144143    C   0.1087        0    T        1.443       0.2296           NA 
   1                                    rs17396847   20144332    A   0.3913   0.5833    G        1.614       0.2039       0.4592 
   1                                     rs9651026   20146417    A   0.1087        0    G        1.443       0.2296           NA 
   1                                     rs9651020   20147978    T   0.4891   0.4167    C       0.2233       0.6365         1.34 
   1                                    rs10799839   20148249    C   0.1739        0    T        2.466       0.1163           NA 
   1                                     rs4509550   20158241    C   0.5109   0.3333    T        1.339       0.2472        2.089 
   1                                     rs6426833   20171860    G   0.4565      0.5    A      0.08075       0.7763         0.84 
   1                                    rs10737482   20173858    T   0.3556   0.4167    C       0.1711       0.6792       0.7724 
   1                                     rs6690967   20183342    C      0.5      0.5    T            0            1            1 
   1                                    rs12117495   20183445    G  0.08696  0.08333    A     0.001763       0.9665        1.048 
   1                                    rs59530074   20185496    T     0.25  0.08333    C        1.661       0.1975        3.667 
   1                                GSA-rs78159659   20188408    G  0.05435  0.08333    A       0.1641       0.6855       0.6322 
   1                                     rs4654903   20200990    G   0.4348      0.5    A        0.183       0.6688       0.7692 
   1                                     rs1339717   20222500    T   0.1848   0.4167    C        3.422      0.06432       0.3173 
   1                                     rs4654925   20227723    C    0.413      0.5    G       0.3289       0.5663       0.7037 
   1                                     rs1572783   20243147    C   0.1848   0.3333    A        1.454       0.2279       0.4533 
   1                                GSA-rs10916670   20243833    T   0.3587   0.3333    G      0.02979        0.863        1.119 
   1                                    rs61729970   20246876    T  0.07609     0.25    C        3.694       0.0546       0.2471 
   1                                     rs1796918   20262931    C   0.2065   0.1667    T       0.1046       0.7463        1.301 
   1                                GSA-rs11580228   20268939    G  0.05435  0.08333    A       0.1641       0.6855       0.6322 
   1                                      rs818968   20279405    C   0.4348   0.5833    T       0.9458       0.3308       0.5495 
   1                                     rs2790482   20286121    A   0.3587      0.5    G       0.9043       0.3416       0.5593 
   1                                    rs10916679   20286563    A    0.163     0.25    C       0.5608       0.4539       0.5844 
   1                                     rs4655010   20287919    A    0.413   0.4167    C    0.0005746       0.9809       0.9852 
   1                                    rs34811812   20288725    A   0.2065  0.08333    G        1.037       0.3085        2.863 
   1                                GSA-rs12023742   20292006    A   0.4022     0.25    C        1.039       0.3082        2.018 
   1                                    rs10916683   20300544    C   0.2391     0.25    T     0.006868       0.9339       0.9429 
   1                                 GSA-rs2236772   20304785    T  0.06522        0    C       0.8305       0.3621           NA 
   1                                        rs4744   20304926    T  0.08696     0.25    C        2.984      0.08411       0.2857 
   1                                    rs72661034   20311680    G   0.1304   0.3333    T        3.357      0.06692          0.3 
   1                                     rs6426602   20319356    T   0.1957   0.1667    G      0.05742       0.8106        1.216 
   1                                     rs1395470   20334629    A   0.2391  0.08333    G        1.496       0.2213        3.457 
   1                                    rs72661043   20340975    G   0.1413      0.5    A        9.147     0.002491       0.1646 
   1                                    rs10799604   20341233    A     0.25   0.6667    G        8.808     0.002999       0.1667 
   1                                     rs1093661   20342503    C   0.3696   0.1667    A        1.931       0.1647        2.931 
   1                                 GSA-rs6696113   20344144    A    0.337  0.08333    G        3.206      0.07339         5.59 
   1                                 GSA-rs4525016   20394868    T   0.1196   0.1667    G       0.2153       0.6426        0.679 
   1                                      rs668630   20396674    A  0.06522        0    C       0.8305       0.3621           NA 
   1                                     rs3767227   20404055    A   0.2283        0    G        3.432      0.06394           NA 
   1                                    rs11573236   20405962    T  0.06522        0    C       0.8305       0.3621           NA 
   1                             seq-rs387906795.1   20412668    G   0.4565      0.5    C      0.08075       0.7763         0.84 
   1                                     rs6699362   20423099    G   0.3804     0.75    T         5.94       0.0148       0.2047 
   1                                GSA-rs76049552   20423977    T  0.07609  0.08333    C      0.00785       0.9294       0.9059 
   1                                 GSA-rs6699523   20429440    G    0.413     0.75    A        4.866      0.02739       0.2346 
   1                                      rs599367   20434402    C   0.3696        0    T        6.589      0.01026           NA 
   1                                    rs12059492   20437404    T   0.2609     0.25    C     0.006525       0.9356        1.059 
   1                                     rs7518058   20437563    T   0.4022   0.1667    C        2.512        0.113        3.364 
   1                                GSA-rs41264129   20440041    G  0.09783        0    A        1.285       0.2569           NA 
   1                                    rs12045689   20442311    G  0.09783     0.25    A        2.408       0.1207       0.3253 
   1                                     rs7531682   20451281    T   0.1196        0    C        1.604       0.2053           NA 
   1                                      rs518588   20465444    A  0.05435   0.1667    G        2.133       0.1441       0.2874 
   1                                    rs12065685   20466830    C   0.1196        0    T        1.604       0.2053           NA 
   1                                     rs4654839   20467577    G  0.07609        0    A       0.9789       0.3225           NA 
   1                                      rs876171   20487743    C   0.2935     0.25    T      0.09777       0.7545        1.246 
   1                                     rs7515752   20491842    G   0.3152   0.1667    A         1.12         0.29        2.302 
   1                                    rs72663004   20492852    T  0.07609  0.08333    C      0.00785       0.9294       0.9059 
   1                                    rs12139100   20501582    A   0.1957   0.1667    G      0.05742       0.8106        1.216 
   1                                GSA-rs11588698   20503183    A   0.1957   0.1667    G      0.05742       0.8106        1.216 
   1                                     rs3968800   20524169    T   0.2283   0.1667    C       0.2338       0.6287        1.479 
   1                                     rs3820320   20530208    G     0.25  0.08333    A        1.661       0.1975        3.667 
   1                                     rs2097532   20551745    C   0.4348   0.3333    T       0.4476       0.5035        1.538 
   1                                     rs4655165   20562389    G   0.3804   0.5833    A        1.815       0.1779       0.4386 
   1                                 GSA-rs2157508   20572621    C   0.2065   0.4167    T        2.641       0.1041       0.3644 
   1                                    rs10489156   20575902    G    0.413      0.5    A       0.3289       0.5663       0.7037 
   1                                    rs56747797   20580513    T  0.09783        0    C        1.285       0.2569           NA 
   1                                    rs10916742   20588698    C   0.2826      0.5    T        2.355       0.1249       0.3939 
   1                                      rs763202   20592887    C   0.4239   0.4167    T     0.002284       0.9619         1.03 
   1                                    rs61770682   20596785    T  0.05435  0.08333    G       0.1641       0.6855       0.6322 
   1                                    rs10916746   20601548    A   0.1196        0    G        1.604       0.2053           NA 
   1                                     rs6675775   20606650    T   0.3696   0.5833    G        2.031       0.1541       0.4187 
   1                                     rs1022470   20615095    A   0.3587   0.4167    G       0.1538       0.6949       0.7831 
   1                                    rs12738826   20617419    C     0.25     0.25    T            0            1            1 
   1                                    rs10916754   20624063    T    0.163  0.08333    C       0.5181       0.4716        2.143 
   1                                    rs10916761   20637374    T   0.4674      0.5    C       0.0453       0.8315       0.8776 
   1                                    rs75618600   20648171    T  0.03261     0.25    C        9.228     0.002383       0.1011 
   1                                     rs4590651   20652798    T   0.1739  0.08333    G       0.6369       0.4248        2.316 
   1                                     rs2072751   20680718    A   0.2283     0.25    G      0.02826       0.8665       0.8873 
   1                                      rs230174   20686162    C   0.4783      0.5    T       0.0201       0.8873       0.9167 
   1                                    rs10159448   20701277    T   0.1522  0.08333    C       0.4076       0.5232        1.974 
   1                                     rs1111366   20717763    A    0.337   0.4167    C        0.298       0.5851       0.7115 
   1                                 GSA-rs7533344   20735361    A   0.4457   0.4167    G      0.03616       0.8492        1.125 
   1                                     rs6426635   20735452    G   0.3261     0.25    A       0.2837       0.5943        1.452 
   1                                    rs10799633   20740016    A   0.2283     0.25    C      0.02826       0.8665       0.8873 
   1                                      rs764151   20746568    T   0.1196   0.3333    C         3.93      0.04743       0.2716 
   1                                 GSA-rs7537381   20750561    G   0.4891   0.4167    A       0.2233       0.6365         1.34 
   1                                    rs10753501   20758192    A   0.1413   0.1667    C      0.05532        0.814       0.8228 
   1                                     rs7513225   20762197    A   0.3043   0.4167    G       0.6182       0.4317       0.6125 
   1                                     rs6668912   20762282    A   0.3587   0.3333    G      0.02979        0.863        1.119 
   1                                    rs11577932   20770061    T   0.3478   0.3333    C     0.009851       0.9209        1.067 
   1                                GSA-rs10799636   20770887    C    0.413   0.3333    T       0.2801       0.5966        1.407 
   1                                      rs721360   20772487    T   0.1522  0.08333    C       0.4076       0.5232        1.974 
   1                                    rs12023000   20789645    G  0.07609  0.08333    A      0.00785       0.9294       0.9059 
   1                                      rs576436   20801589    G   0.4783   0.4167    A       0.1616       0.6877        1.283 
   1                               GSA-rs117364138   20803587    C   0.4565      0.5    G      0.08075       0.7763         0.84 
   1                                     rs1152984   20814522    A   0.1848   0.3333    G        1.454       0.2279       0.4533 
   1                                      rs529974   20826910    A    0.413     0.25    G        1.182        0.277        2.111 
   1                                    rs16824070   20837857    T   0.1304     0.25    C         1.23       0.2675         0.45 
   1                                    rs17412543   20849967    T  0.08696  0.08333    G     0.001763       0.9665        1.048 
   1                                     rs7544348   20851834    C   0.2174   0.1667    T       0.1638       0.6857        1.389 
   1                                      rs616145   20862106    A   0.4348   0.4167    G      0.01419       0.9052        1.077 
   1                                    rs10493000   20865879    G   0.1848   0.1667    T      0.02333       0.8786        1.133 
   1                                  GSA-rs645548   20866699    T  0.06522        0    C       0.8305       0.3621           NA 
   1                                    rs12565699   20883290    G   0.3587   0.3333    A      0.02979        0.863        1.119 
   1                                GSA-rs72649153   20884663    T  0.09783        0    C        1.285       0.2569           NA 
   1                                      rs488786   20888207    T   0.1304  0.08333    C       0.2153       0.6426         1.65 
   1                                    rs41415447   20891826    G  0.04348   0.1667    A        2.963      0.08518       0.2273 
   1                                  GSA-rs818373   20892953    C   0.1304        0    T        1.769       0.1835           NA 
   1                                     rs1152991   20904743    C   0.4783   0.4167    T       0.1616       0.6877        1.283 
   1                                      rs622179   20905098    T  0.07609   0.1667    C        1.102       0.2939       0.4118 
   1                                      rs640880   20907051    T  0.09783  0.08333    C      0.02566       0.8727        1.193 
   1                                     rs6690069   20914451    A   0.1413  0.08333    G       0.3062         0.58         1.81 
   1                                    rs12726436   20915441    A   0.1087  0.08333    G      0.07219       0.7882        1.341 
   1                                     rs3215400   20915590    I   0.4022   0.5833    D        1.427       0.2322       0.4805 
   1                                     rs2072671   20915701    C   0.3261     0.25    A       0.2837       0.5943        1.452 
   1                                  GSA-rs818202   20916791    A   0.3696   0.4167    G       0.1005       0.7513       0.8207 
   1                                    rs12401770   20921395    A  0.07609   0.1667    G        1.102       0.2939       0.4118 
   1                                      rs818199   20924260    A   0.4239     0.25    G        1.334       0.2482        2.208 
   1                                  GSA-rs818197   20924483    A   0.2391     0.25    C     0.006868       0.9339       0.9429 
   1                                    rs60729687   20926687    C  0.08696  0.08333    T     0.001763       0.9665        1.048 
   1                                     rs4655226   20928284    T  0.05435  0.08333    C       0.1641       0.6855       0.6322 
   1                                    rs10916825   20931774    G   0.4348      0.5    A        0.183       0.6688       0.7692 
   1                                      rs818194   20931828    T   0.1413   0.1667    A      0.05532        0.814       0.8228 
   1                                GSA-rs11584381   20932889    T  0.05435        0    C       0.6851       0.4078           NA 
   1                                      rs558946   20935358    A    0.337   0.4167    C        0.298       0.5851       0.7115 
   1                                    rs77158575   20944889    A   0.3152     0.25    G        0.212       0.6452        1.381 
   1                                    rs10916837   20955183    C   0.1522  0.08333    A       0.4076       0.5232        1.974 
   1                                   rs112600292   20971119    C   0.4565      0.5    G      0.08075       0.7763         0.84 
   1                                     rs3131713   20972048    G  0.05435        0    A       0.6851       0.4078           NA 
   1                                     rs3738136   20972111    A  0.05435   0.1667    G        2.133       0.1441       0.2874 
   1                                      rs623817   20986078    A   0.3804   0.3333    G       0.1005       0.7513        1.228 
   1                                     rs3753834   20988911    T   0.1087   0.1667    C       0.3495       0.5544       0.6098 
   1                                    rs10916848   21002613    C   0.2935   0.4167    T       0.7562       0.3845       0.5815 
   1                                GSA-rs78118853   21013437    G  0.05435   0.1667    A        2.133       0.1441       0.2874 
   1                                     rs4143111   21013546    A   0.1304  0.08333    C       0.2153       0.6426         1.65 
   1                                    rs67017818   21016307    G  0.09783     0.25    A        2.408       0.1207       0.3253 
   1                                      rs628265   21018485    A   0.3152      0.5    G        1.623       0.2026       0.4603 
   1                                      rs610719   21020128    A   0.1522   0.3333    C        2.434       0.1187        0.359 
   1                                      rs522496   21024901    C   0.2826   0.3333    T       0.1331       0.7153       0.7879 
   1                                     rs2296225   21031042    C  0.04348   0.1667    T        2.963      0.08518       0.2273 
   1                                    exm2259945   21031983    A    0.337   0.6667    G        4.924      0.02649       0.2541 
   1                                GSA-rs33996125   21036265    T  0.07609        0    C       0.9789       0.3225           NA 
   1                                  GSA-rs666371   21041555    A   0.2609     0.25    G     0.006525       0.9356        1.059 
   1                                  GSA-rs637990   21047616    G   0.4783   0.6667    A        1.507       0.2196       0.4583 
   1                                    rs10916852   21052693    T  0.06522   0.1667    G        1.539       0.2148       0.3488 
   1                                     rs7552264   21087927    A  0.06522     0.25    G        4.585      0.03225       0.2093 
   1                                    rs17449243   21174429    C    0.163        0    T        2.286       0.1305           NA 
   1                                 GSA-rs2305463   21180181    T   0.4348   0.5833    C       0.9458       0.3308       0.5495 
   1                               GSA-rs114944029   21261989    G   0.1087        0    A        1.443       0.2296           NA 
   1                               GSA-rs115794197   21304406    T  0.05435  0.08333    C       0.1641       0.6855       0.6322 
   1                                GSA-rs12760233   21311792    G  0.07609        0    A       0.9789       0.3225           NA 
   1                                     rs4654899   21410231    A   0.4891      0.5    C     0.005019       0.9435       0.9574 
   1                                GSA-rs78649275   21477033    T   0.4565      0.5    A      0.08075       0.7763         0.84 
   1                                    rs34554534   21516090    G  0.05435  0.08333    A       0.1641       0.6855       0.6322 
   1                                     rs3026913   21544601    A  0.09783   0.1667    G       0.5319       0.4658       0.5422 
   1                                     rs2038089   21551457    G   0.4457      0.5    A       0.1266        0.722       0.8039 
   1                                     rs2038090   21551550    C   0.3478   0.3333    A     0.009851       0.9209        1.067 
   1                                      rs212516   21575456    T  0.08696     0.25    C        2.984      0.08411       0.2857 
   1                                     rs2682369   21575564    T   0.1087   0.1667    C       0.3495       0.5544       0.6098 
   1                                      rs212524   21583311    A    0.413  0.08333    G        4.924      0.02649        7.741 
   1                                     rs2282714   21587849    T    0.337      0.5    C        1.231       0.2672       0.5082 
   1                                     rs4654916   21600677    A  0.07609        0    G       0.9789       0.3225           NA 
   1                                      rs213045   21617245    T     0.25   0.4167    G        1.499       0.2209       0.4667 
   1                                    rs10916958   21625145    C   0.2391   0.3333    T       0.5024       0.4784       0.6286 
   1                                   GSA-rs84853   21641522    T   0.4022     0.75    C        5.206       0.0225       0.2242 
   1                                      rs213019   21646763    G   0.2826   0.6667    A        7.116     0.007641        0.197 
   1                                      rs213032   21654735    C   0.2065      0.5    T        5.007      0.02524       0.2603 
   1                                    rs35536249   21659686    A    0.337     0.25    G       0.3648       0.5459        1.525 
   1                                GSA-rs75179834   21659702    A  0.09783        0    G        1.285       0.2569           NA 
   1                                     rs3026815   21664475    A   0.3696     0.25    G       0.6621       0.4158        1.759 
   1                                     rs2745251   21674005    T   0.3587  0.08333    C        3.658       0.0558        6.153 
   1                                GSA-rs78487864   21682336    A   0.1196        0    G        1.604       0.2053           NA 
   1                                    rs16825276   21685445    T   0.1413   0.1667    C      0.05532        0.814       0.8228 
   1                                 GSA-rs4654938   21785981    G   0.1848   0.1667    T      0.02333       0.8786        1.133 
   1                                     rs4654748   21786068    C   0.4239   0.3333    T       0.3591        0.549        1.472 
   1                                    rs12563420   21786938    A   0.1848  0.08333    G       0.7634       0.3823        2.493 
   1                                     rs4654947   21805048    C   0.1413  0.08333    T       0.3062         0.58         1.81 
   1                                    rs10799701   21820990    A   0.3913   0.1667    G         2.31       0.1285        3.214 
   1                                     rs1697421   21823292    G    0.413     0.25    A        1.182        0.277        2.111 
   1                                     rs6667242   21826566    G  0.05435  0.08333    A       0.1641       0.6855       0.6322 
   1                                     rs1256323   21851312    C   0.2283     0.25    A      0.02826       0.8665       0.8873 
   1                                     rs1256348   21859210    A  0.08696   0.1667    G       0.7761       0.3783       0.4762 
   1                                      rs885813   21877074    T   0.4674      0.5    C       0.0453       0.8315       0.8776 
   1                                     rs3767155   21885195    A   0.3261   0.4167    G       0.3901       0.5323       0.6774 
   1                                     rs1256335   21890386    C   0.1848   0.3333    T        1.454       0.2279       0.4533 
   1                                     rs3767150   21894214    T   0.1522  0.08333    C       0.4076       0.5232        1.974 
   1                                     rs1256329   21895977    A   0.2174   0.1667    G       0.1638       0.6857        1.389 
   1                                 GSA-rs2275370   21900420    A   0.2717   0.3333    G       0.2003       0.6545       0.7463 
   1                                    rs61778392   21901938    A  0.08696  0.08333    G     0.001763       0.9665        1.048 
   1                                   rs121918008   21902361    A   0.4565      0.5    T      0.08075       0.7763         0.84 
   1                                     rs1772719   21904374    C   0.1848   0.3333    A        1.454       0.2279       0.4533 
   1                                     rs2242420   21904529    T   0.1957        0    C        2.839      0.09199           NA 
   1                                     rs3121206   21907604    G   0.2609     0.25    A     0.006525       0.9356        1.059 
   1                                    rs12124283   21910890    C   0.3913      0.5    T       0.5209       0.4704       0.6429 
   1                                     rs1256279   21914362    T    0.413     0.25    C        1.182        0.277        2.111 
   1                                    rs10917021   21917234    C  0.05435   0.1667    T        2.133       0.1441       0.2874 
   1                                     rs7515386   21921736    A   0.2283        0    G        3.432      0.06394           NA 
   1                                    rs10917023   21925603    G  0.07609        0    A       0.9789       0.3225           NA 
   1                                    rs72660313   21926600    A   0.3696     0.25    G       0.6621       0.4158        1.759 
   1                                    rs12759525   21927848    T   0.2065      0.5    C        5.007      0.02524       0.2603 
   1                                     rs2275363   21940555    A   0.4674     0.25    G        2.034       0.1538        2.633 
   1                                    rs79714367   21942971    G   0.1304     0.25    A         1.23       0.2675         0.45 
   1                                      rs729648   21947720    T   0.1413  0.08333    C       0.3062         0.58         1.81 
   1                                     rs7354914   21953287    A  0.07609   0.1667    G        1.102       0.2939       0.4118 
   1                                      rs829412   21953436    A   0.1522   0.3333    G        2.434       0.1187        0.359 
   1                                    rs12567723   21954666    A    0.163        0    G        2.286       0.1305           NA 
   1                                    rs12142081   21966833    T   0.4565   0.4167    G      0.06808       0.7942        1.176 
   1                                     rs6426721   21972480    G   0.3804   0.5833    A        1.815       0.1779       0.4386 
   1                                     rs3767124   21980325    G   0.4783     0.25    A        2.233       0.1351         2.75 
   1                                      rs829404   21983611    G   0.4674   0.5833    A       0.5716       0.4496       0.6268 
   1                                      rs829377   21993170    T   0.1087        0    G        1.443       0.2296           NA 
   1                                     rs3738091   21997282    A   0.3804      0.5    G       0.6355       0.4254        0.614 
   1                               GSA-rs116009720   22025098    A  0.04348  0.08333    G       0.3684       0.5439          0.5 
   1                                    rs56167338   22033228    A   0.2826   0.3333    G       0.1331       0.7153       0.7879 
   1                                      rs333172   22033478    C  0.07609        0    A       0.9789       0.3225           NA 
   1                                  GSA-rs333171   22033705    C   0.3587   0.3333    T      0.02979        0.863        1.119 
   1                                    rs10799708   22046558    C   0.4565   0.4167    A      0.06808       0.7942        1.176 
   1                                     rs6426724   22049667    A   0.3696     0.25    G       0.6621       0.4158        1.759 
   1                                    rs16825927   22088379    G  0.09783  0.08333    A      0.02566       0.8727        1.193 
   1                                     rs7518006   22127992    G   0.2065     0.25    A       0.1203       0.7287       0.7808 
   1                                    rs13374837   22140348    C   0.1304        0    T        1.769       0.1835           NA 
   1                                    rs10917051   22141206    A   0.2717   0.1667    C       0.6097       0.4349        1.866 
   1                                     rs2010397   22141983    G   0.2391   0.1667    A        0.314       0.5752        1.571 
   1                                GSA-rs34221978   22143382    A  0.05435  0.08333    G       0.1641       0.6855       0.6322 
   1                                     rs6684152   22147764    G   0.2391     0.25    A     0.006868       0.9339       0.9429 
   1                                 GSA-rs1049675   22148817    A  0.05435   0.1667    G        2.133       0.1441       0.2874 
   1                                     rs7547731   22160148    C   0.3913     0.75    T        5.564      0.01833       0.2143 
   1                                   rs143523507   22186712    C   0.4565      0.5    G      0.08075       0.7763         0.84 
   1                                     rs2454290   22199821    C   0.1196   0.4167    T        7.198     0.007299       0.1901 
   1                                    rs11810496   22224102    G   0.1739   0.1667    A     0.003895       0.9502        1.053 
   1                                     rs2445142   22225743    G   0.4783   0.4167    C       0.1616       0.6877        1.283 
   1                                      rs878949   22227091    C     0.25     0.25    T            0            1            1 
   1                                    exm2260014   22252262    A   0.1413        0    G        1.938       0.1639           NA 
   1                                    rs78570036   22262504    A  0.09783        0    G        1.285       0.2569           NA 
   1                                    rs11589754   22284495    G   0.1957     0.25    T       0.1946       0.6591       0.7297 
   1                               GSA-rs114158976   22291122    A  0.06522        0    G       0.8305       0.3621           NA 
   1                                     rs6699127   22292266    G    0.337     0.25    A       0.3648       0.5459        1.525 
   1                                     rs3117048   22345093    T   0.3152     0.25    C        0.212       0.6452        1.381 
   1                                    rs10917123   22355978    A   0.1739     0.25    G       0.4116       0.5212       0.6316 
   1                                GSA-rs79223209   22364283    A  0.06522   0.1667    G        1.539       0.2148       0.3488 
   1                                     rs2501276   22373624    A  0.09783  0.08333    G      0.02566       0.8727        1.193 
   1                                    rs11800014   22414070    T   0.2065   0.1667    C       0.1046       0.7463        1.301 
   1                                GSA-rs72647409   22449360    T  0.05435        0    C       0.6851       0.4078           NA 
   1                                     rs7544210   22455142    G   0.4674      0.5    A       0.0453       0.8315       0.8776 
   1                                GSA-rs11805891   22463457    G  0.06522        0    T       0.8305       0.3621           NA 
   1                                     rs3820282   22468215    A   0.1196  0.08333    G       0.1365       0.7118        1.494 
   1                                    rs10917162   22480219    C   0.3804     0.25    T       0.7789       0.3775        1.842 
   1                                    rs12410251   22482629    T   0.1739   0.1667    G     0.003895       0.9502        1.053 
   1                                    rs12729516   22486397    T   0.1957        0    C        2.839      0.09199           NA 
   1                                     rs2744721   22487036    T    0.337   0.6667    C        4.924      0.02649       0.2541 
   1                                    rs17360017   22495215    A   0.3804   0.4167    G      0.05888       0.8083       0.8596 
   1                                     rs3960204   22495591    A  0.06522  0.08333    G       0.0555       0.8138       0.7674 
   1                                      rs742356   22501846    G   0.2065     0.25    A       0.1203       0.7287       0.7808 
   1                                 GSA-rs2744706   22503841    T   0.1957   0.1667    C      0.05742       0.8106        1.216 
   1                                     rs2744716   22514070    T   0.2283   0.1667    G       0.2338       0.6287        1.479 
   1                                    rs10753531   22514236    T    0.337     0.25    C       0.3648       0.5459        1.525 
   1                                    rs12734979   22522927    C     0.25   0.1667    T       0.4037       0.5252        1.667 
   1                                    rs17356059   22531553    T   0.3043      0.5    C        1.847       0.1742       0.4375 
   1                                     rs2807348   22533106    T   0.2717     0.25    C       0.0255       0.8731        1.119 
   1                                     rs2473249   22537071    T   0.3913   0.5833    C        1.614       0.2039       0.4592 
   1                                     rs2473250   22537649    G   0.1739     0.25    A       0.4116       0.5212       0.6316 
   1                                 GSA-rs2505722   22542445    G   0.5326   0.3333    T        1.687        0.194        2.279 
   1                                GSA-rs12749135   22553478    T   0.2283   0.3333    G       0.6418       0.4231       0.5915 
   1                                 GSA-rs1033455   22554625    A   0.4457      0.5    G       0.1266        0.722       0.8039 
   1                                      rs760919   22562603    A   0.2826   0.1667    G       0.7253       0.3944         1.97 
   1                                  GSA-rs926436   22563429    G   0.1739     0.25    A       0.4116       0.5212       0.6316 
   1                                 GSA-rs2744747   22571462    T   0.2935      0.5    C         2.09       0.1483       0.4154 
   1                                     rs2807342   22581961    A   0.1848   0.3333    G        1.454       0.2279       0.4533 
   1                                    rs60293366   22586202    A   0.1196        0    G        1.604       0.2053           NA 
   1                                    rs72647484   22587728    C  0.07609        0    T       0.9789       0.3225           NA 
   1                                     rs4654790   22588355    A   0.2609   0.3333    G       0.2833       0.5945       0.7059 
   1                                    rs72647487   22589836    C   0.2609        0    T         4.07      0.04366           NA 
   1                                     rs2473239   22590487    T   0.2283   0.4167    C         2.01       0.1563       0.4141 
   1                                    rs12741884   22594695    A     0.25   0.3333    G       0.3835       0.5357       0.6667 
   1                                     rs2473241   22596600    T   0.1522   0.1667    C      0.01713       0.8959       0.8974 
   1                                     rs2143100   22599878    C   0.2717   0.1667    T       0.6097       0.4349        1.866 
   1                                     rs1076678   22603661    A   0.1739   0.1667    G     0.003895       0.9502        1.053 
   1                                    rs10799746   22625246    C   0.1739  0.08333    A       0.6369       0.4248        2.316 
   1                                     rs6426746   22629057    A   0.1957   0.3333    G        1.206        0.272       0.4865 
   1                                     rs4655040   22638050    G   0.2826   0.3333    A       0.1331       0.7153       0.7879 
   1                                     rs6690148   22648411    T   0.3152     0.25    C        0.212       0.6452        1.381 
   1                                    rs10917211   22651603    T   0.1848   0.1667    G      0.02333       0.8786        1.133 
   1                                    rs11580249   22656863    T   0.1739  0.08333    G       0.6369       0.4248        2.316 
   1                                GSA-rs16826941   22658597    T   0.4565      0.5    A      0.08075       0.7763         0.84 
   1                                GSA-rs34634004   22670583    A   0.4239   0.4167    G     0.002284       0.9619         1.03 
   1                                 GSA-rs4655051   22674007    A   0.2065   0.1667    G       0.1046       0.7463        1.301 
   1                                GSA-rs17430940   22677703    C  0.05435  0.08333    T       0.1641       0.6855       0.6322 
   1                                     rs6660548   22680079    G   0.2717   0.3333    A       0.2003       0.6545       0.7463 
   1                                    rs12089677   22683030    G   0.2065   0.3333    A       0.9911       0.3195       0.5205 
   1                                GSA-rs10753536   22685251    A   0.4239   0.5833    G        1.094       0.2956       0.5256 
   1                                     rs4655052   22688484    G   0.1304  0.08333    A       0.2153       0.6426         1.65 
   1                                GSA-rs76371636   22697640    T  0.06522        0    C       0.8305       0.3621           NA 
   1                                     rs7524102   22698447    G   0.2065   0.3333    A       0.9911       0.3195       0.5205 
   1                                     rs4531265   22701924    T   0.3804   0.3333    C       0.1005       0.7513        1.228 
   1                                     rs6426749   22711473    G   0.4891   0.3333    C        1.034       0.3092        1.915 
   1                                    rs34339129   22718244    T    0.163   0.3333    C        2.062       0.1511       0.3896 
   1                                     rs6667212   22722694    G   0.1522  0.08333    A       0.4076       0.5232        1.974 
   1                                     rs7543680   22731269    A   0.2065   0.3333    G       0.9911       0.3195       0.5205 
   1                                     rs4655059   22735906    A   0.4674   0.6667    C        1.687        0.194       0.4388 
   1                                     rs4573488   22737883    A  0.07609  0.08333    G      0.00785       0.9294       0.9059 
   1                                     rs4515757   22744686    T  0.08696  0.08333    C     0.001763       0.9665        1.048 
   1                                    rs10799754   22746686    T   0.2283   0.3333    C       0.6418       0.4231       0.5915 
   1                                     rs7530165   22760325    A   0.1739   0.1667    G     0.003895       0.9502        1.053 
   1                                GSA-rs74060233   22769375    T  0.07609  0.08333    C      0.00785       0.9294       0.9059 
   1                                    rs10493014   22787711    A   0.3696   0.4167    G       0.1005       0.7513       0.8207 
   1                                     rs4369203   22795459    G   0.2065   0.3333    A       0.9911       0.3195       0.5205 
   1                                GSA-rs79578091   22801905    T  0.05435  0.08333    C       0.1641       0.6855       0.6322 
   1                                      rs209729   22835677    T   0.2609     0.25    C     0.006525       0.9356        1.059 
   1                                  GSA-rs209722   22843428    A   0.3261      0.5    G        1.419       0.2336       0.4839 
   1                                    rs55993452   22866290    A    0.413     0.25    C        1.182        0.277        2.111 
   1                                      rs209709   22877813    C   0.1087   0.1667    T       0.3495       0.5544       0.6098 
   1                                    rs12119102   22894502    A   0.2065     0.25    G       0.1203       0.7287       0.7808 
   1                                  GSA-rs209741   22899011    C    0.413   0.4167    T    0.0005746       0.9809       0.9852 
   1                                  GSA-rs606002   22915753    C   0.4022   0.4167    T     0.009261       0.9233       0.9418 
   1                                    rs76452513   22915858    T  0.09783  0.08333    C      0.02566       0.8727        1.193 
   1                                GSA-rs11585855   22923689    A  0.06522  0.08333    C       0.0555       0.8138       0.7674 
   1                                      rs999800   22926021    A   0.2826     0.25    G      0.05613       0.8127        1.182 
   1                                    rs55821293   22927126    T   0.1087        0    C        1.443       0.2296           NA 
   1                                     rs7516495   22930302    A  0.05435   0.1667    C        2.133       0.1441       0.2874 
   1                               seq-rs374935897   22934542    T   0.1739   0.1667    C     0.003895       0.9502        1.053 
   1                                      rs209705   22934644    C   0.1087   0.1667    T       0.3495       0.5544       0.6098 
   1                                      rs209704   22936072    C   0.3478      0.5    T         1.06       0.3032       0.5333 
   1                                GSA-rs76934326   22936914    T  0.06522        0    G       0.8305       0.3621           NA 
   1                                      rs158762   22952823    C   0.2065     0.25    T       0.1203       0.7287       0.7808 
   1                                  GSA-rs172378   22965438    G   0.4022   0.5833    A        1.427       0.2322       0.4805 
   1                                GSA-rs17884494   22967395    A  0.06522        0    G       0.8305       0.3621           NA 
   1                                      rs294185   22971892    C    0.413   0.6667    T        2.768      0.09616       0.3519 
   1                                GSA-rs12754182   22978268    T  0.05435  0.08333    C       0.1641       0.6855       0.6322 
   1                                    rs17433222   22978646    A     0.25   0.4167    G        1.499       0.2209       0.4667 
   1                                      rs294187   22984360    T  0.07609  0.08333    C      0.00785       0.9294       0.9059 
   1                                      rs623183   22986631    A   0.2609     0.25    G     0.006525       0.9356        1.059 
   1                                   rs147260497   22987724    A   0.4565      0.5    T      0.08075       0.7763         0.84 
   1                                  GSA-rs292010   22989745    T   0.1304   0.1667    C       0.1196       0.7294         0.75 
   1                                      rs292007   22991512    C   0.4565   0.6667    T        1.878       0.1706         0.42 
   1                                    rs66939455   22992253    G  0.07609   0.1667    A        1.102       0.2939       0.4118 
   1                                    rs67806890   22992511    C   0.1304  0.08333    T       0.2153       0.6426         1.65 
   1                                     rs7549888   23004019    G   0.4022   0.4167    T     0.009261       0.9233       0.9418 
   1                                GSA-rs17486657   23007175    T   0.3478     0.25    C        0.455          0.5          1.6 
   1                                GSA-rs11588915   23024984    G   0.3587   0.1667    T        1.753       0.1855        2.797 
   1                                      rs294214   23026293    A   0.1739   0.1667    G     0.003895       0.9502        1.053 
   1                                GSA-rs12092088   23031476    G   0.1087   0.3333    A        4.598        0.032       0.2439 
   1                                     rs4655092   23034216    C  0.06522        0    T       0.8305       0.3621           NA 
   1                                     rs2986657   23040667    G   0.4348     0.75    A        4.233      0.03964       0.2564 
   1                                    rs12074571   23042318    T  0.09783   0.1667    C       0.5319       0.4658       0.5422 
   1                                GSA-rs56309310   23050286    G  0.07609        0    A       0.9789       0.3225           NA 
   1                                    rs34582119   23053486    T   0.3696  0.08333    C        3.895      0.04843        6.448 
   1                                    rs10799760   23055046    C   0.4565   0.5833    T       0.6851       0.4078          0.6 
   1                                    rs10917284   23062908    A   0.3587      0.5    G       0.9043       0.3416       0.5593 
   1                                    rs10917287   23068395    A   0.2889   0.1667    G       0.7942       0.3728        2.031 
   1                                      rs876685   23072420    G  0.09783  0.08333    A      0.02566       0.8727        1.193 
   1                                    rs55798378   23079572    T    0.163   0.1667    C     0.001019       0.9745        0.974 
   1                                    rs35203503   23087573    C   0.4674   0.4167    T       0.1099       0.7403        1.229 
   1                                    rs10753544   23091273    C   0.4457   0.4167    T      0.03616       0.8492        1.125 
   1                                     rs2817882   23094059    C  0.07609   0.1667    T        1.102       0.2939       0.4118 
   1                                 GSA-rs4655107   23094454    A   0.3478   0.1667    G        1.583       0.2083        2.667 
   1                                 GSA-rs6692683   23102856    G    0.163  0.08333    A       0.5181       0.4716        2.143 
   1                                    rs67288087   23107201    A  0.06522        0    C       0.8305       0.3621           NA 
   1                                    rs55993745   23110255    A  0.09783  0.08333    G      0.02566       0.8727        1.193 
   1                                    rs10465543   23134218    A   0.1413  0.08333    G       0.3062         0.58         1.81 
   1                                     rs2869511   23140700    G   0.1957  0.08333    A       0.8969       0.3436        2.676 
   1                                     rs4390147   23145603    T   0.2174        0    C         3.23      0.07231           NA 
   1                                     rs4503323   23154479    T   0.4457   0.5833    C       0.8097       0.3682       0.5742 
   1                                     rs6687094   23156289    A   0.5109      0.5    G     0.005019       0.9435        1.044 
   1                                    rs34957055   23157847    A   0.3478   0.4167    C       0.2195       0.6394       0.7467 
   1                                GSA-rs75059297   23166093    C  0.09783        0    T        1.285       0.2569           NA 
   1                                    exm2268870   23198619    G   0.1087        0    T        1.443       0.2296           NA 
   1                                      rs309543   23225322    T   0.3804   0.5833    C        1.815       0.1779       0.4386 
   1                                      rs309500   23233600    T   0.4565   0.5833    C       0.6851       0.4078          0.6 
   1                                    rs12034166   23257059    C   0.4565      0.5    T      0.08075       0.7763         0.84 
   1                               GSA-rs115504460   23261103    T  0.05435  0.08333    C       0.1641       0.6855       0.6322 
   1                                      rs722993   23267090    A   0.2935     0.25    G      0.09777       0.7545        1.246 
   1                                      rs309539   23274948    A   0.2826      0.5    G        2.355       0.1249       0.3939 
   1                               GSA-rs148974445   23293330    T   0.4565      0.5    A      0.08075       0.7763         0.84 
   1                                     rs4655141   23312025    C   0.1087  0.08333    T      0.07219       0.7882        1.341 
   1                                     rs1413974   23347125    C   0.5109     0.25    T        2.894      0.08891        3.133 
   1                                    rs17278869   23414209    C    0.163  0.08333    T       0.5181       0.4716        2.143 
   1                               GSA-rs114340315   23450118    A  0.05435  0.08333    G       0.1641       0.6855       0.6322 
   1                                     rs6426786   23470460    T   0.3913   0.1667    C         2.31       0.1285        3.214 
   1                                      rs676643   23521340    A   0.2391  0.08333    G        1.496       0.2213        3.457 
   1                                     rs2806570   23527005    C   0.4022   0.1667    T        2.512        0.113        3.364 
   1                                     rs1738475   23536891    C   0.4783      0.5    G       0.0201       0.8873       0.9167 
   1                                    rs10917360   23539010    A   0.2174  0.08333    G        1.184       0.2766        3.056 
   1                                GSA-rs10917362   23547194    C   0.3043  0.08333    T        2.579       0.1083        4.812 
   1                                     rs1740482   23565599    A   0.2609  0.08333    G        1.832       0.1758        3.882 
   1                                    rs12069569   23579474    C   0.1196        0    A        1.604       0.2053           NA 
   1                                     rs9658850   23587590    A   0.2391  0.08333    G        1.496       0.2213        3.457 
   1                                      rs656868   23607503    G  0.07609  0.08333    T      0.00785       0.9294       0.9059 
   1                                    rs12567682   23618706    C  0.08696   0.1667    T       0.7761       0.3783       0.4762 
   1                                  GSA-rs665977   23696152    G  0.08696  0.08333    A     0.001763       0.9665        1.048 
   1                                     rs2298632   23710475    A   0.3478      0.5    G         1.06       0.3032       0.5333 
   1                                     rs2486078   23720260    T  0.08696  0.08333    G     0.001763       0.9665        1.048 
   1                                    exm2260051   23731819    G   0.1304  0.08333    A       0.2153       0.6426         1.65 
   1                                     rs1077514   23766233    G    0.163  0.08333    A       0.5181       0.4716        2.143 
   1                                GSA-rs12117542   23767669    G  0.06522     0.25    A        4.585      0.03225       0.2093 
   1                                    rs55858312   23793310    C   0.1848        0    T        2.651       0.1035           NA 
   1                                 GSA-rs7522616   23794914    A   0.2174   0.3333    G       0.8039       0.3699       0.5556 
   1                                     rs2742963   23822178    T   0.2065        0    G        3.032      0.08163           NA 
   1                                     rs2038027   23848042    G   0.4457   0.5833    A       0.8097       0.3682       0.5742 
   1                                      rs877931   23880703    G   0.3587   0.4167    A       0.1538       0.6949       0.7831 
   1                                     rs1050096   23884661    C   0.3111     0.25    T       0.1869       0.6655        1.355 
   1                                        rs2920   23884780    G   0.1957   0.1667    A      0.05742       0.8106        1.216 
   1                                     rs2742946   23886073    T   0.5109   0.4167    C       0.3768       0.5393        1.462 
   1                                    rs16828576   23886151    A  0.09783        0    G        1.285       0.2569           NA 
   1                                     rs1555025   23886935    T   0.4022      0.5    G       0.4189       0.5175       0.6727 
   1                                     rs2811946   23902416    A   0.4457      0.5    C       0.1266        0.722       0.8039 
   1                                GSA-rs10917395   23904345    G   0.4674   0.6667    A        1.687        0.194       0.4388 
   1                               GSA-rs115868351   23910170    A  0.08696        0    G         1.13       0.2877           NA 
   1                                     rs4649100   23927929    C     0.25   0.3333    T       0.3835       0.5357       0.6667 
   1                                     rs2811986   23937567    C   0.4239   0.3333    T       0.3591        0.549        1.472 
   1                                     rs6677615   23942802    A   0.4348     0.25    G        1.495       0.2215        2.308 
   1                                     rs4649102   23943905    G   0.2065  0.08333    A        1.037       0.3085        2.863 
   1                                     rs2864884   23945443    A   0.4457   0.1667    G        3.407      0.06492         4.02 
   1                                     rs2864098   23972740    C   0.2717   0.6667    T        7.643     0.005699       0.1866 
   1                                     rs6684096   23985309    A   0.4348   0.5833    G       0.9458       0.3308       0.5495 
   1                                     rs7549155   23994072    A   0.3696     0.25    G       0.6621       0.4158        1.759 
   1                                GSA-rs10799802   24009544    C   0.3587   0.1667    T        1.753       0.1855        2.797 
   1                                     rs3753270   24018224    A    0.163   0.1667    G     0.001019       0.9745        0.974 
   1                                  GSA-rs671565   24042811    G   0.3152   0.3333    A      0.01608       0.8991       0.9206 
   1                                   rs142679874   24082334    T   0.4565      0.5    A      0.08075       0.7763         0.84 
   1                                     rs2076346   24083649    C   0.2778   0.1667    T       0.6716       0.4125        1.923 
   1                                    rs10917430   24170458    T     0.25   0.4167    C        1.499       0.2209       0.4667 
   1                                    rs10917431   24174093    G   0.3696      0.5    T        0.763       0.3824       0.5862 
   1                                     rs3003329   24193875    C   0.1304  0.08333    T       0.2153       0.6426         1.65 
   1                                     rs4625225   24209971    C   0.3043     0.25    T       0.1499       0.6987        1.312 
   1                                     rs7512349   24219582    C     0.25     0.25    T            0            1            1 
   1                                GSA-rs78725484   24228978    T  0.06522        0    C       0.8305       0.3621           NA 
   1                                GSA-rs77480907   24245923    A  0.06522        0    G       0.8305       0.3621           NA 
   1                                     rs6689056   24364531    A   0.3587   0.4167    G       0.1538       0.6949       0.7831 
   1                                GSA-rs34069699   24373109    T   0.1087   0.1667    C       0.3495       0.5544       0.6098 
   1                                     rs7549149   24385997    G    0.337     0.25    T       0.3648       0.5459        1.525 
   1                                 GSA-rs4649168   24388371    T  0.06522  0.08333    C       0.0555       0.8138       0.7674 
   1                                     rs4648931   24389213    T   0.1304   0.1667    G       0.1196       0.7294         0.75 
   1                                    rs41268127   24390717    A   0.1304  0.08333    G       0.2153       0.6426         1.65 
   1                                     rs4456048   24392063    T   0.1739  0.08333    C       0.6369       0.4248        2.316 
   1                                     rs3923546   24414077    T   0.4022   0.3333    C       0.2107       0.6463        1.345 
   1                                     rs4649183   24415723    G   0.4565      0.5    T      0.08075       0.7763         0.84 
   1                                    rs12042188   24416807    C   0.4457   0.5833    T       0.8097       0.3682       0.5742 
   1                                     rs6678540   24421474    A   0.4565   0.5833    G       0.6851       0.4078          0.6 
   1                                     rs3934861   24431956    T   0.4891   0.5833    C       0.3768       0.5393       0.6839 
   1                                    rs11249170   24434595    T   0.3913   0.6667    C        3.298      0.06938       0.3214 
   1                                     rs6686007   24442907    C   0.4674   0.3333    T       0.7702       0.3801        1.755 
   1                                GSA-rs12093987   24449628    C   0.2717      0.5    T        2.644        0.104       0.3731 
   1                                     rs4233051   24463404    T   0.4889      0.5    G     0.005231       0.9423       0.9565 
   1                                     rs4639699   24470994    T  0.05435        0    C       0.6851       0.4078           NA 
   1                                     rs4648940   24475177    C   0.1087  0.08333    T      0.07219       0.7882        1.341 
   1                                     rs4649195   24485941    T     0.25     0.25    C            0            1            1 
   1                                 GSA-rs7552086   24488450    G   0.3043   0.3333    A      0.04187       0.8379        0.875 
   1                                     rs3897440   24506861    C    0.413   0.3333    T       0.2801       0.5966        1.407 
   1                                     rs7524076   24508710    G   0.3913   0.1667    A         2.31       0.1285        3.214 
   1                                 GSA-rs3932664   24511663    G    0.163  0.08333    T       0.5181       0.4716        2.143 
   1                                     rs1538633   24516690    A   0.3587   0.5833    G        2.263       0.1325       0.3995 
   1                                    rs11587500   24516880    A   0.4783   0.3333    G       0.8972       0.3435        1.833 
   1                                     rs4649203   24519920    G   0.2717   0.1667    A       0.6097       0.4349        1.866 
   1                                    rs61772905   24524561    A   0.2065  0.08333    G        1.037       0.3085        2.863 
   1                                    rs12061941   24535178    T   0.1522  0.08333    C       0.4076       0.5232        1.974 
   1                                     rs7517309   24572806    A   0.3913   0.4167    G      0.02859       0.8657          0.9 
   1                                    rs11249058   24583452    G   0.2391  0.08333    A        1.496       0.2213        3.457 
   1                                     rs6424169   24590691    A   0.1196        0    G        1.604       0.2053           NA 
   1                                     rs4648960   24618605    G   0.4674   0.4167    T       0.1099       0.7403        1.229 
   1                                    rs11249072   24619461    G   0.3152   0.3333    A      0.01608       0.8991       0.9206 
   1                                GSA-rs34368266   24621768    A  0.06522        0    G       0.8305       0.3621           NA 
   1                                    rs10903070   24627363    T   0.4783   0.4167    C       0.1616       0.6877        1.283 
   1                                      rs621535   24640314    T   0.1739  0.08333    C       0.6369       0.4248        2.316 
   1                                    rs12045977   24641759    G   0.4891      0.5    A     0.005019       0.9435       0.9574 
   1                                     rs2486669   24657860    C   0.1304     0.25    T         1.23       0.2675         0.45 
   1                                    rs12568599   24667300    A   0.1196  0.08333    G       0.1365       0.7118        1.494 
   1                                     rs4648860   24678272    T   0.2065        0    C        3.032      0.08163           NA 
   1                                      rs532147   24687653    T   0.2826     0.25    C      0.05613       0.8127        1.182 
   1                                 GSA-rs6694170   24690676    A  0.07609  0.08333    G      0.00785       0.9294       0.9059 
   1                                     rs1142057   24706292    G   0.3152     0.25    A        0.212       0.6452        1.381 
   1                                     rs2294520   24718075    C   0.2174     0.25    T      0.06553        0.798       0.8333 
   1                                      rs560219   24718079    A   0.3261     0.25    C       0.2837       0.5943        1.452 
   1                                     rs6670829   24751920    A    0.337      0.5    G        1.231       0.2672       0.5082 
   1                                      rs195724   24791917    G    0.413   0.4167    A    0.0005746       0.9809       0.9852 
   1                                      rs195704   24813155    C   0.2609     0.25    T     0.006525       0.9356        1.059 
   1                                    rs12064694   24815870    A  0.08696   0.1667    G       0.7761       0.3783       0.4762 
   1                                  GSA-rs195712   24818499    T   0.4022   0.4167    C     0.009261       0.9233       0.9418 
   1                                    exm2260076   24822500    C   0.1304   0.1667    T       0.1196       0.7294         0.75 
   1                                      rs195717   24826104    A   0.3152     0.25    G        0.212       0.6452        1.381 
   1                                     rs9424327   24851514    G  0.09783        0    T        1.285       0.2569           NA 
   1                                      rs185511   24857086    A   0.2717   0.3333    G       0.2003       0.6545       0.7463 
   1                                    rs76321800   24873675    T  0.06522  0.08333    G       0.0555       0.8138       0.7674 
   1                                GSA-rs12095513   24873860    A  0.07609   0.1667    G        1.102       0.2939       0.4118 
   1                                     rs2809964   24875490    T   0.4022   0.4167    C     0.009261       0.9233       0.9418 
   1                                GSA-rs12065278   24877458    G    0.163   0.1667    A     0.001019       0.9745        0.974 
   1                                     rs6424099   24881126    T   0.3587   0.3333    C      0.02979        0.863        1.119 
   1                                     rs3893315   24884460    C   0.4674   0.4167    T       0.1099       0.7403        1.229 
   1                                     rs4610948   24888585    C   0.3913   0.4167    T      0.02859       0.8657          0.9 
   1                                     rs4000266   24906711    A   0.4565   0.3333    G       0.6531        0.419         1.68 
   1                                     rs6660403   24908619    G   0.2391   0.3333    T       0.5024       0.4784       0.6286 
   1                                    rs11249138   24910319    C   0.3913   0.4167    T      0.02859       0.8657          0.9 
   1                                     rs7556089   24912080    G   0.3913   0.5833    T        1.614       0.2039       0.4592 
   1                                    rs12138676   24912884    A   0.1413  0.08333    G       0.3062         0.58         1.81 
   1                                 GSA-rs9729036   24917543    G   0.2889      0.5    A        2.192       0.1387       0.4062 
   1                                     rs4425931   24927001    T   0.1522     0.25    G       0.7429       0.3887       0.5385 
   1                                     rs4649002   24929676    G      0.5      0.5    A            0            1            1 
   1                                    rs11249141   24932733    G   0.3478     0.25    A        0.455          0.5          1.6 
   1                                     rs4648870   24955492    T   0.2935     0.25    C      0.09777       0.7545        1.246 
   1                                 chr1-24975522   24975522    T   0.4667      0.5    A      0.04722        0.828        0.875 
   1                                     rs4649013   25015514    A      0.5   0.4167    G        0.295        0.587          1.4 
   1                                     rs4649014   25015530    A   0.4565   0.3333    G       0.6531        0.419         1.68 
   1                                     rs2885174   25021037    G   0.3696   0.3333    T       0.0601       0.8063        1.172 
   1                                     rs4601530   25044111    T   0.2065   0.3333    C       0.9911       0.3195       0.5205 
   1                               GSA-rs111681564   25046829    A   0.1087      0.2    G       0.7243       0.3947       0.4878 
   1                                    rs11249171   25073571    A   0.3043   0.4167    C       0.6182       0.4317       0.6125 
   1                               GSA-rs116115953   25079717    A  0.06522  0.08333    G       0.0555       0.8138       0.7674 
   1                                     rs7528021   25185707    A   0.1196   0.1667    G       0.2153       0.6426        0.679 
   1                                     rs6681012   25188064    A   0.3478   0.1667    G        1.583       0.2083        2.667 
   1                                    rs10903108   25188940    T   0.3152   0.3333    G      0.01608       0.8991       0.9206 
   1                                     rs3131513   25193155    G   0.4022  0.08333    A        4.654      0.03098          7.4 
   1                                    rs12058690   25193278    G   0.2826      0.5    A        2.355       0.1249       0.3939 
   1                                     rs3131520   25198575    T   0.3696  0.08333    C        3.895      0.04843        6.448 
   1                                    rs12027805   25213379    T   0.2174   0.1667    G       0.1638       0.6857        1.389 
   1                                     rs7551358   25213803    G   0.1522   0.3333    A        2.434       0.1187        0.359 
   1                                    rs12124858   25215247    C     0.25      0.4    T        1.043       0.3072          0.5 
   1                                GSA-rs10903113   25215750    T    0.337     0.25    C       0.3648       0.5459        1.525 
   1                                     rs7513064   25216031    G   0.1304     0.25    A         1.23       0.2675         0.45 
   1                                     rs4649036   25217346    G   0.1957        0    A        2.839      0.09199           NA 
   1                                     rs9438875   25231562    T   0.3478   0.3333    G     0.009851       0.9209        1.067 
   1                                     rs1003699   25242576    T  0.06522  0.08333    C       0.0555       0.8138       0.7674 
   1                                     rs2236852   25243767    A   0.4783      0.5    G       0.0201       0.8873       0.9167 
   1                                      rs742230   25251424    C   0.4239   0.5833    T        1.094       0.2956       0.5256 
   1                                     rs1293202   25263997    T   0.1304  0.08333    C       0.2153       0.6426         1.65 
   1                                    rs77105859   25270583    T  0.06522   0.1667    C        1.539       0.2148       0.3488 
   1                                     rs7551188   25273200    C      0.5   0.4167    T        0.295        0.587          1.4 
   1                                    rs11249206   25277982    C   0.4348     0.75    T        4.233      0.03964       0.2564 
   1                                    rs11249215   25297184    G   0.4239   0.5833    A        1.094       0.2956       0.5256 
   1                                GSA-rs11249216   25297217    T   0.1196  0.08333    G       0.1365       0.7118        1.494 
   1                                      rs311484   25308276    A   0.4674   0.4167    G       0.1099       0.7403        1.229 
   1                                    rs12567208   25308531    G   0.1413     0.25    T       0.9634       0.3263       0.4937 
   1                                      rs419655   25312962    C   0.3478   0.4167    T       0.2195       0.6394       0.7467 
   1                                      rs311435   25317684    T  0.08696  0.08333    C     0.001763       0.9665        1.048 
   1                                      rs311437   25319751    G    0.163  0.08333    T       0.5181       0.4716        2.143 
   1                                     rs9438880   25322574    A   0.1848   0.3333    G        1.454       0.2279       0.4533 
   1                                     rs4649042   25325837    A   0.3696  0.08333    G        3.895      0.04843        6.448 
   1                                      rs311469   25331411    A     0.25  0.08333    G        1.661       0.1975        3.667 
   1                                     rs4649044   25342567    C   0.1413   0.1667    T      0.05532        0.814       0.8228 
   1                                GSA-rs10903126   25344155    G    0.163        0    A        2.286       0.1305           NA 
   1                                     rs4649046   25350497    C   0.1304     0.25    T         1.23       0.2675         0.45 
   1                                GSA-rs13374888   25353703    A  0.09783        0    G        1.285       0.2569           NA 
   1                                GSA-rs11249245   25354020    G  0.08696  0.08333    A     0.001763       0.9665        1.048 
   1                                      rs387240   25359929    A   0.2065   0.3333    G       0.9911       0.3195       0.5205 
   1                                   rs116560978   25362501    A  0.08696  0.08333    C     0.001763       0.9665        1.048 
   1                                    rs72657082   25363313    A  0.07609        0    G       0.9789       0.3225           NA 
   1                                GSA-rs10903128   25363338    A   0.1957     0.25    G       0.1946       0.6591       0.7297 
   1                                      rs311446   25374180    C   0.4239   0.4167    T     0.002284       0.9619         1.03 
   1                                 GSA-rs4649058   25375468    A   0.3261   0.4167    G       0.3901       0.5323       0.6774 
   1                                 GSA-rs4648897   25378265    A   0.4239   0.4167    G     0.002284       0.9619         1.03 
   1                                  GSA-rs369427   25378444    A    0.413   0.5833    G        1.254       0.2628       0.5026 
   1                                     rs7520145   25380023    T   0.2174     0.25    C      0.06553        0.798       0.8333 
   1                                     rs1997927   25382618    A   0.3152     0.25    G        0.212       0.6452        1.381 
   1                                      rs448385   25395133    G   0.4565   0.5833    A       0.6851       0.4078          0.6 
   1                                    rs11803253   25395340    T   0.2283        0    G        3.432      0.06394           NA 
   1                                     rs4568778   25397967    C   0.3261   0.6667    T         5.31       0.0212       0.2419 
   1                                      rs443523   25403783    T   0.2826  0.08333    G        2.193       0.1386        4.333 
   1                                GSA-rs12081177   25408685    T  0.08696        0    G         1.13       0.2877           NA 
   1                                     rs7533661   25413466    A   0.1304  0.08333    G       0.2153       0.6426         1.65 
   1                                      rs311461   25418010    G   0.3152   0.3333    A      0.01608       0.8991       0.9206 
   1                                    rs11588172   25421990    C   0.4783   0.5833    T        0.469       0.4935       0.6548 
   1                                      rs706844   25429473    T   0.2935     0.25    C      0.09777       0.7545        1.246 
   1                                     rs2753303   25438501    A  0.07609        0    G       0.9789       0.3225           NA 
   1                                    rs11804893   25462079    G    0.413   0.3333    A       0.2801       0.5966        1.407 
   1                                 GSA-rs2064251   25469913    A   0.2826   0.4167    G       0.9118       0.3396       0.5515 
   1                                     rs6600257   25472465    A    0.163   0.4167    G        4.396      0.03602       0.2727 
   1                                  GSA-rs926461   25486203    G   0.1522   0.1667    A      0.01713       0.8959       0.8974 
   1                                     rs7527379   25495966    A   0.2065   0.1667    G       0.1046       0.7463        1.301 
   1                                     rs7534070   25498175    G   0.3804   0.6667    T        3.586      0.05826        0.307 
   1                                      rs742390   25499030    T   0.4022   0.1667    C        2.512        0.113        3.364 
   1                                     rs6600267   25508191    T   0.3478   0.3333    C     0.009851       0.9209        1.067 
   1                                      rs742391   25525711    T   0.1957   0.1667    C      0.05742       0.8106        1.216 
   1                                     rs1043879   25570081    G    0.413     0.25    A        1.182        0.277        2.111 
   1                                 chr1-25572993   25572993    C   0.4565      0.5    G      0.08075       0.7763         0.84 
   1                                 GSA-rs3093584   25668714    T   0.4565      0.5    C      0.08075       0.7763         0.84 
   1                                 GSA-rs3093642   25687742    T  0.06522        0    C       0.8305       0.3621           NA 
   1                                     rs1293259   25695835    A   0.1413   0.1667    G      0.05532        0.814       0.8228 
   1                               GSA-rs114311594   25707692    A  0.05435   0.1667    C        2.133       0.1441       0.2874 
   1                                      exm33001   25717365    C   0.4565      0.5    G      0.08075       0.7763         0.84 
   1                                1:25719599-T-A   25719599    T    0.413      0.5    A       0.3289       0.5663       0.7037 
   1                                GSA-rs80102444   25799051    A  0.06522  0.08333    G       0.0555       0.8138       0.7674 
   1                                    rs74063478   25866793    G      0.5   0.4167    A        0.295        0.587          1.4 
   1                                    rs61776818   25866838    T   0.3913   0.3333    C       0.1507       0.6978        1.286 
   1                                    rs34253960   25884492    G   0.4022   0.5833    A        1.427       0.2322       0.4805 
   1                                     rs3924234   25895599    G   0.4022   0.6667    A        3.025      0.08198       0.3364 
   1                                    rs10902661   25908241    T   0.2609  0.08333    C        1.832       0.1758        3.882 
   1                                     rs3014714   25981789    T   0.2935     0.25    C      0.09777       0.7545        1.246 
   1                               GSA-rs115458542   25984265    C  0.06522  0.08333    A       0.0555       0.8138       0.7674 
   1                                     rs2982316   26002585    A   0.2826   0.3333    G       0.1331       0.7153       0.7879 
   1                                   rs115482291   26015436    A  0.04348   0.1667    G        2.963      0.08518       0.2273 
   1                                     rs3767880   26069415    T   0.1848     0.25    C       0.2907       0.5898         0.68 
   1                                    rs72662666   26076574    T  0.08696  0.08333    C     0.001763       0.9665        1.048 
   1                                      rs807262   26081051    C   0.2174   0.3333    T       0.8039       0.3699       0.5556 
   1                                     rs2072748   26097731    G   0.4348     0.75    A        4.233      0.03964       0.2564 
   1                                     rs2280998   26108578    C   0.2826   0.4167    T       0.9118       0.3396       0.5515 
   1                                      rs710830   26116980    G   0.1739   0.3333    A        1.737       0.1875       0.4211 
   1                                     rs6695210   26118650    G   0.1304   0.1667    A       0.1196       0.7294         0.75 
   1                               seq-rs794727808   26135643    T   0.4565      0.5    A      0.08075       0.7763         0.84 
   1                                     rs2294228   26140573    G   0.1413   0.1667    T      0.05532        0.814       0.8228 
   1                                      rs213621   26207244    A   0.3804     0.75    G         5.94       0.0148       0.2047 
   1                                      rs807061   26242882    G   0.2717   0.6667    A        7.643     0.005699       0.1866 
   1                                    rs10902707   26266697    A   0.2174   0.5833    G        7.396     0.006538       0.1984 
   1                                     rs2992064   26278253    T   0.1304        0    G        1.769       0.1835           NA 
   1                                GSA-rs10751731   26284884    C    0.337      0.5    T        1.231       0.2672       0.5082 
   1                                     rs1429936   26297909    G   0.3043      0.5    A        1.847       0.1742       0.4375 
   1                                  GSA-rs298442   26301699    T   0.1739   0.4167    C        3.882      0.04881       0.2947 
   1                                     rs4659362   26348049    A   0.3043   0.4167    G       0.6182       0.4317       0.6125 
   1                                    rs77723509   26355350    A   0.1087  0.08333    G      0.07219       0.7882        1.341 
   1                                     rs2736831   26357656    C   0.2826   0.4167    A       0.9118       0.3396       0.5515 
   1                                     rs3008428   26376607    A   0.1196  0.08333    G       0.1365       0.7118        1.494 
   1                                     rs2275950   26385003    G   0.1848      0.5    A        6.124      0.01334       0.2267 
   1                                     rs7555128   26401808    T    0.163   0.3333    G        2.062       0.1511       0.3896 
   1                                GSA-rs11247856   26429878    T   0.1739   0.4167    C        3.882      0.04881       0.2947 
   1                                     rs1981135   26447739    G   0.1957  0.08333    A       0.8969       0.3436        2.676 
   1                                 GSA-rs4281320   26474439    C   0.1848     0.25    A       0.2907       0.5898         0.68 
   1                                    rs10794524   26493240    T   0.3913      0.5    C       0.5209       0.4704       0.6429 
   1                                 GSA-rs2783633   26505265    G   0.2609   0.4167    A        1.281       0.2577       0.4941 
   1                                     rs4659411   26516845    C   0.4348     0.75    T        4.233      0.03964       0.2564 
   1                                GSA-rs56177125   26519293    A  0.08696     0.25    G        2.984      0.08411       0.2857 
   1                                    rs17257155   26526439    G   0.2065     0.25    A       0.1203       0.7287       0.7808 
   1                                    rs11247870   26527163    A   0.4891   0.3333    C        1.034       0.3092        1.915 
   1                                 GSA-rs6657616   26527951    A   0.3152   0.3333    G      0.01608       0.8991       0.9206 
   1                                    rs11247880   26568926    A   0.1848   0.1667    G      0.02333       0.8786        1.133 
   1                                     rs4233458   26615616    T   0.2826      0.5    C        2.355       0.1249       0.3939 
   1                                GSA-rs10751735   26663362    C   0.4348     0.25    T        1.495       0.2215        2.308 
   1                                GSA-rs11247919   26664968    T   0.4348   0.6667    C        2.297       0.1296       0.3846 
   1                                    rs36024412   26670444    T   0.3913   0.1667    G         2.31       0.1285        3.214 
   1                                GSA-rs57268417   26671248    G   0.1522  0.08333    A       0.4076       0.5232        1.974 
   1                                    rs12030833   26689220    G   0.1957   0.1667    A      0.05742       0.8106        1.216 
   1                                     rs7547496   26690481    T   0.3696   0.4167    C       0.1005       0.7513       0.8207 
   1                                    rs11247933   26691174    A   0.3913   0.4167    C      0.02859       0.8657          0.9 
   1                                 chr1-26691682   26691682    C   0.4565      0.5    G      0.08075       0.7763         0.84 
   1                               GSA-rs114912413   26697355    T  0.07609        0    C       0.9789       0.3225           NA 
   1                                GSA-rs11247937   26699157    C   0.2391     0.25    T     0.006868       0.9339       0.9429 
   1                                GSA-rs12137101   26706538    T   0.1413  0.08333    C       0.3062         0.58         1.81 
   1                                    rs11247940   26709040    C  0.06522  0.08333    A       0.0555       0.8138       0.7674 
   1                                     rs7529342   26709504    C   0.3043   0.1667    T       0.9804       0.3221        2.188 
   1                                    rs59607484   26710799    C      0.5   0.5833    T        0.295        0.587       0.7143 
   1                                    rs11247946   26719115    C   0.2609   0.5833    T        5.276      0.02163       0.2521 
   1                                    rs11587947   26719264    T   0.1957     0.25    C       0.1946       0.6591       0.7297 
   1                                    rs17163904   26741106    C   0.4022        0    T        7.491       0.0062           NA 
   1                                    rs35015532   26752129    G   0.3261   0.1667    A        1.267       0.2604        2.419 
   1                                    rs11584995   26770999    A   0.2283   0.4167    G         2.01       0.1563       0.4141 
   1                                     rs3816539   26786627    A   0.2283   0.4167    G         2.01       0.1563       0.4141 
   1                                GSA-rs12741800   26802548    T   0.4239   0.4167    C     0.002284       0.9619         1.03 
   1                                    rs11247963   26855401    A    0.163        0    G        2.286       0.1305           NA 
   1                               GSA-rs116319813   26870122    A  0.06522        0    G       0.8305       0.3621           NA 
   1                                      rs190737   26899444    G   0.4239   0.5833    T        1.094       0.2956       0.5256 
   1                                     rs4970501   26904660    A   0.4457   0.1667    G        3.407      0.06492         4.02 
   1                                    rs72651549   26905236    G   0.1087        0    A        1.443       0.2296           NA 
   1                                     rs6598858   26909765    T      0.5     0.25    C        2.663       0.1027            3 
   1                                GSA-rs36004172   26932756    C   0.1087   0.1667    A       0.3495       0.5544       0.6098 
   1                                GSA-rs12129251   26981479    C  0.09783        0    T        1.285       0.2569           NA 
   1                                GSA-rs72651555   26983261    T   0.1087        0    C        1.443       0.2296           NA 
   1                                     rs4466675   27020012    A    0.413   0.1667    G        2.722      0.09895        3.519 
   1                                     rs6598860   27021684    A   0.2717  0.08333    G         2.01       0.1563        4.104 
   1                                    rs78520390   27027324    T  0.09783        0    C        1.285       0.2569           NA 
   1                                GSA-rs55748276   27126943    C  0.07609        0    T       0.9789       0.3225           NA 
   1                                GSA-rs11810321   27220521    G   0.1196  0.08333    T       0.1365       0.7118        1.494 
   1                                GSA-rs72651562   27234944    A   0.1196        0    G        1.604       0.2053           NA 
   1                                 GSA-rs1187948   27271698    C  0.04348   0.1667    T        2.963      0.08518       0.2273 
   1                                     rs3010110   27278521    T   0.3478     0.25    C        0.455          0.5          1.6 
   1                               GSA-rs112894585   27323840    A  0.06522        0    G       0.8305       0.3621           NA 
   1                                 GSA-rs3010102   27353142    A  0.04348   0.1667    G        2.963      0.08518       0.2273 
   1                                    rs72651570   27358290    C   0.3478  0.08333    T        3.428      0.06409        5.867 
   1                                  GSA-rs537951   27374218    G   0.1087   0.1667    A       0.3495       0.5544       0.6098 
   1                                    rs12073209   27381612    T   0.4239   0.6667    G        2.526        0.112       0.3679 
   1                                    rs12742796   27388485    G   0.1196  0.08333    T       0.1365       0.7118        1.494 
   1                                    rs12410656   27397604    T  0.07609  0.08333    C      0.00785       0.9294       0.9059 
   1                                GSA-rs76386269   27399157    G   0.1111        0    A        1.478        0.224           NA 
   1                                 chr1-27427718   27427718    T   0.4565      0.5    A      0.08075       0.7763         0.84 
   1                                    rs71638510   27449900    A   0.1957     0.25    G       0.1946       0.6591       0.7297 
   1                                    rs12751422   27493679    T   0.2717   0.1667    C       0.6097       0.4349        1.866 
   1                                 GSA-rs6687674   27537101    A   0.3152   0.3333    G      0.01608       0.8991       0.9206 
   1                                     rs6598879   27586900    G   0.1304  0.08333    A       0.2153       0.6426         1.65 
   1                                GSA-rs11587965   27666378    A  0.06522        0    G       0.8305       0.3621           NA 
   1                                    rs11247639   27679692    A   0.2391     0.25    G     0.006868       0.9339       0.9429 
   1                                GSA-rs17162551   27686621    T  0.06522        0    C       0.8305       0.3621           NA 
   1                                     rs1138294   27688633    T   0.2826   0.1667    C       0.7253       0.3944         1.97 
   1                                 GSA-rs2504779   27709020    C   0.1196  0.08333    T       0.1365       0.7118        1.494 
   1                                    rs11548323   27731651    A   0.1304  0.08333    G       0.2153       0.6426         1.65 
   1                                     rs4075401   27836014    G  0.06522  0.08333    T       0.0555       0.8138       0.7674 
   1                                GSA-rs55766395   27923464    T  0.08696  0.08333    C     0.001763       0.9665        1.048 
   1                                    rs74973036   27924799    A  0.05435   0.4167    G        16.03     6.22e-05      0.08046 
   1                                 chr1:27931698   27931698    G   0.3152   0.6667    A        5.721      0.01677       0.2302 
   1                                GSA-rs75793099   27932412    T  0.07609        0    G       0.9789       0.3225           NA 
   1                                    rs12726763   27958245    G   0.1196   0.3333    A         3.93      0.04743       0.2716 
   1                                 GSA-rs6672956   28185325    C   0.1739  0.08333    T       0.6369       0.4248        2.316 
   1                                    rs72872830   28188911    T  0.09783        0    C        1.285       0.2569           NA 
   1                                    rs61787159   28199369    T   0.1087  0.08333    C      0.07219       0.7882        1.341 
   1                                     rs3766400   28209366    A   0.4022   0.6667    G        3.025      0.08198       0.3364 
   1                                     rs2474470   28234999    A    0.337   0.3333    G    0.0006241       0.9801        1.016 
   1                                 GSA-rs6676158   28257209    A   0.2609   0.3333    G       0.2833       0.5945       0.7059 
   1                                     rs4256835   28276389    T   0.1196   0.4167    C        7.198     0.007299       0.1901 
   1                                     rs3813803   28282292    G   0.2609   0.1667    A       0.5024       0.4784        1.765 
   1                                     rs6699701   28298951    T   0.2174   0.5833    C        7.396     0.006538       0.1984 
   1                                    rs12040932   28311224    T   0.5217  0.08333    C        8.188     0.004216           12 
   1                                     rs3753864   28390596    G   0.1196      0.5    A        11.24    0.0008024       0.1358 
   1                                     rs6598919   28432549    A   0.3913     0.25    G       0.9043       0.3416        1.929 
   1                                    rs11247757   28460745    G   0.1522     0.25    A       0.7429       0.3887       0.5385 
   1                                  GSA-rs313153   28471443    C   0.1413     0.25    T       0.9634       0.3263       0.4937 
   1                                   rs184182216   28477001    C   0.4565      0.5    G      0.08075       0.7763         0.84 
   1                                       rs12154   28562676    C   0.2174   0.3333    T       0.8039       0.3699       0.5556 
   1                                    rs11247766   28605319    A   0.3261      0.5    G        1.419       0.2336       0.4839 
   1                                     rs7523070   28640773    C   0.3587   0.5833    T        2.263       0.1325       0.3995 
   1                                    rs17163135   28648893    T   0.1848        0    C        2.651       0.1035           NA 
   1                                    rs10794514   28659696    T   0.4565      0.5    G      0.08075       0.7763         0.84 
   1                                    rs74664341   28685602    G   0.2609      0.5    A        2.957      0.08548       0.3529 
   1                                GSA-rs75590636   28786793    T  0.07609        0    C       0.9789       0.3225           NA 
   1                                GSA-rs10915206   28848588    T   0.2391      0.5    G        3.672      0.05534       0.3143 
   1                                    rs72663804   28885800    C   0.1196  0.08333    T       0.1365       0.7118        1.494 
   1                                     rs9426286   28933723    C     0.25      0.5    T        3.299      0.06931       0.3333 
   1                                 GSA-rs4252964   28966805    C  0.09783        0    T        1.285       0.2569           NA 
   1                                     rs9426298   28990922    A   0.3804   0.1667    G        2.116       0.1457         3.07 
   1                                GSA-rs12041184   29025747    A   0.3804   0.3333    G       0.1005       0.7513        1.228 
   1                                    rs61787565   29053711    G   0.1739  0.08333    T       0.6369       0.4248        2.316 
   1                                    rs17262293   29062427    A   0.1087   0.1667    G       0.3495       0.5544       0.6098 
   1                                    rs79174674   29118976    G   0.1413        0    A        1.938       0.1639           NA 
   1                               GSA-rs111261315   29137280    A  0.05435  0.08333    G       0.1641       0.6855       0.6322 
   1                                     rs1042114   29138975    G   0.1196  0.08333    T       0.1365       0.7118        1.494 
   1                                     rs2236861   29139756    T    0.163   0.3333    C        2.062       0.1511       0.3896 
   1                                      rs678849   29145188    C   0.4783   0.5833    T        0.469       0.4935       0.6548 
   1                                     rs6669447   29149361    C   0.4348   0.4167    T      0.01419       0.9052        1.077 
   1                                  GSA-rs797397   29151183    A   0.4457      0.5    G       0.1266        0.722       0.8039 
   1                                     rs2236857   29161609    G   0.3043   0.4167    A       0.6182       0.4317       0.6125 
   1                                      rs529520   29174946    G   0.4783   0.5833    T        0.469       0.4935       0.6548 
   1                                      rs581111   29175373    T   0.3261   0.1667    C        1.267       0.2604        2.419 
   1                                GSA-rs12749204   29176213    G   0.1957     0.25    A       0.1946       0.6591       0.7297 
   1                                      rs508448   29181525    C   0.4674   0.5833    T       0.5716       0.4496       0.6268 
   1                                     rs2234918   29189597    T    0.413   0.6667    C        2.768      0.09616       0.3519 
   1                                      rs204076   29190390    T   0.4565   0.4167    A      0.06808       0.7942        1.176 
   1                                      rs204069   29194818    T   0.4239     0.25    C        1.334       0.2482        2.208 
   1                                    exm2268873   29194901    T   0.2609   0.3333    C       0.2833       0.5945       0.7059 
   1                                    rs72553633   29200328    T    0.163  0.08333    C       0.5181       0.4716        2.143 
   1                                      rs157198   29203907    G    0.163   0.1667    A     0.001019       0.9745        0.974 
   1                                  GSA-rs157224   29213334    A   0.1304   0.1667    C       0.1196       0.7294         0.75 
   1                               GSA-rs148263481   29281702    T   0.4565      0.5    A      0.08075       0.7763         0.84 
   1                                     rs2985327   29319480    G   0.2935     0.25    A      0.09777       0.7545        1.246 
   1                                     rs2985334   29345027    T   0.3261   0.3333    G     0.002533       0.9599       0.9677 
   1                                    rs12045777   29429004    T    0.413   0.5833    C        1.254       0.2628       0.5026 
   1                                 chr1:29519778   29519778    T   0.1196  0.08333    G       0.1365       0.7118        1.494 
   1                                GSA-rs12751164   29529429    C  0.06522  0.08333    T       0.0555       0.8138       0.7674 
   1                                 chr1:29533601   29533601    C     0.25     0.25    T            0            1            1 
   1                                 GSA-rs2640467   29556158    C    0.337     0.25    T       0.3648       0.5459        1.525 
   1                                 GSA-rs7349137   29569212    C     0.25   0.1667    T       0.4037       0.5252        1.667 
   1                                     rs1032424   29575666    T   0.4022      0.5    C       0.4189       0.5175       0.6727 
   1                                    rs12401971   29581381    T  0.05435  0.08333    C       0.1641       0.6855       0.6322 
   1                                 GSA-rs4654400   29584271    T   0.3587     0.25    C       0.5541       0.4566        1.678 
   1                                    rs10799128   29603999    T   0.1739        0    C        2.466       0.1163           NA 
   1                                     rs4518865   29607194    C   0.1413   0.1667    T      0.05532        0.814       0.8228 
   1                                 GSA-rs4654299   29608356    C   0.1522   0.1667    A      0.01713       0.8959       0.8974 
   1                                     rs9426315   29625375    A   0.4022     0.25    G        1.039       0.3082        2.018 
   1                                     rs2235935   29631782    T   0.2826   0.1667    C       0.7253       0.3944         1.97 
   1                                    rs11811458   29640621    T   0.1522     0.25    G       0.7429       0.3887       0.5385 
   1                                     rs2007350   29646127    T   0.4783      0.5    G       0.0201       0.8873       0.9167 
   1                                    rs12749276   29649189    T   0.1196   0.4167    C        7.198     0.007299       0.1901 
   1                                     rs2746545   29667665    G   0.3478      0.5    T         1.06       0.3032       0.5333 
   1                                    rs10753333   29672997    G    0.337   0.1667    A        1.421       0.2332        2.541 
   1                                     rs4654302   29673112    G   0.3043   0.1667    A       0.9804       0.3221        2.188 
   1                                    rs41266217   29676511    T  0.06522     0.25    C        4.585      0.03225       0.2093 
   1                                      rs761430   29678774    A   0.3478      0.5    C         1.06       0.3032       0.5333 
   1                                    rs10753335   29682495    T    0.413      0.5    C       0.3289       0.5663       0.7037 
   1                                     rs1325280   29695231    T   0.4565   0.3333    C       0.6531        0.419         1.68 
   1                                     rs1886651   29707412    C    0.413  0.08333    T        4.924      0.02649        7.741 
   1                                     rs4654335   29716931    G   0.3696        0    A        6.589      0.01026           NA 
   1                                      rs212306   29719475    G    0.413   0.4167    A    0.0005746       0.9809       0.9852 
   1                                    rs12403476   29719590    G   0.2935     0.25    A      0.09777       0.7545        1.246 
   1                                      rs212297   29723516    C   0.3478      0.5    T         1.06       0.3032       0.5333 
   1                                GSA-rs80055107   29723749    T  0.09783   0.1667    C       0.5319       0.4658       0.5422 
   1                                    rs34652457   29732899    T   0.1087        0    C        1.443       0.2296           NA 
   1                                     rs4654339   29742743    T   0.1957  0.08333    C       0.8969       0.3436        2.676 
   1                                     rs1408857   29743630    T   0.3804   0.4167    C      0.05888       0.8083       0.8596 
   1                                 GSA-rs9426437   29745892    T   0.3804   0.4167    G      0.05888       0.8083       0.8596 
   1                                    rs12085934   29753125    G   0.2283     0.25    T      0.02826       0.8665       0.8873 
   1                                     rs9426354   29763684    T   0.2065   0.3333    C       0.9911       0.3195       0.5205 
   1                                     rs1408859   29766149    C   0.4457     0.25    T        1.665        0.197        2.412 
   1                                    rs12144024   29767522    T   0.2065     0.25    C       0.1203       0.7287       0.7808 
   1                                     rs6663660   29774262    C   0.3804   0.3333    T       0.1005       0.7513        1.228 
   1                                     rs7550835   29775442    A   0.1739  0.08333    G       0.6369       0.4248        2.316 
   1                                 GSA-rs9426359   29781530    T  0.08696        0    C         1.13       0.2877           NA 
   1                                GSA-rs10799138   29786328    A   0.4674   0.5833    G       0.5716       0.4496       0.6268 
   1                                     rs4654352   29789343    G   0.3804   0.3333    A       0.1005       0.7513        1.228 
   1                                      rs927727   29793205    A   0.4891   0.4167    C       0.2233       0.6365         1.34 
   1                                     rs4654314   29796218    C  0.07609        0    T       0.9789       0.3225           NA 
   1                                GSA-rs10753340   29801368    C   0.3478      0.4    A       0.1075        0.743          0.8 
   1                                     rs6694109   29801397    C   0.2609     0.25    A     0.006525       0.9356        1.059 
   1                                     rs6703665   29810705    G  0.08696   0.1667    A       0.7761       0.3783       0.4762 
   1                                    rs11586865   29813268    A   0.2065   0.1667    G       0.1046       0.7463        1.301 
   1                                    rs10915172   29856844    C   0.2065        0    T        3.032      0.08163           NA 
   1                                     rs6426343   29865107    T   0.3152   0.4167    C       0.4965        0.481       0.6444 
   1                                    rs10915179   29867654    T   0.1739   0.1667    C     0.003895       0.9502        1.053 
   1                                     rs6677824   29867677    T   0.4565   0.4167    C      0.06808       0.7942        1.176 
   1                                 GSA-rs6700641   29868073    A   0.3696     0.25    G       0.6621       0.4158        1.759 
   1                                    rs61763933   29872180    T   0.4891   0.4167    C       0.2233       0.6365         1.34 
   1                                    rs61763934   29872492    T   0.2174  0.08333    C        1.184       0.2766        3.056 
   1                                    rs72652650   29872999    A   0.2609   0.1667    C       0.5024       0.4784        1.765 
   1                                    rs35315619   29874218    T  0.06522        0    C       0.8305       0.3621           NA 
   1                                    rs36053581   29874354    T      0.5   0.4167    C        0.295        0.587          1.4 
   1                                    rs34405972   29874768    A   0.1196  0.08333    G       0.1365       0.7118        1.494 
   1                                GSA-rs75444266   29874859    T  0.08696   0.1667    C       0.7761       0.3783       0.4762 
   1                                   rs116559375   30028088    A   0.2826   0.3333    G       0.1331       0.7153       0.7879 
   1                                    rs74066618   30030508    A   0.1957     0.25    G       0.1946       0.6591       0.7297 
   1                                    rs55875980   30030779    T   0.1304   0.3333    C        3.357      0.06692          0.3 
   1                                    rs28702445   30031038    A      0.1  0.08333    G      0.03326       0.8553        1.222 
   1                                    rs28407457   30037380    G   0.4783   0.3333    T       0.8972       0.3435        1.833 
   1                                GSA-rs74066628   30041075    T  0.08696        0    C         1.13       0.2877           NA 
   1                                GSA-rs28435157   30043064    C   0.2609   0.1667    T       0.5024       0.4784        1.765 
   1                                    rs28642068   30044677    G   0.2065   0.1667    A       0.1046       0.7463        1.301 
   1                                     rs9729975   30073828    G  0.07609  0.08333    A      0.00785       0.9294       0.9059 
   1                                    rs72652685   30080856    G  0.06667  0.08333    T      0.04602       0.8301       0.7857
[truncated: 32,506,891 more chars]
