# Supplementary material for: A Genome-Wide Association Study Identifying Novel Genetic Markers of Response to Treatment with Interleukin-23 Inhibitors in Psoriasis
Source: Genes (Basel). 2025 Oct 13;16(10):1195. doi: 10.3390/genes16101195 (PMC12564705; doi:10.3390/genes16101195)
Supplement: Supplementary file 1 [file genes-16-01195-s001.zip › Zachari et al_genes-3835404_Table S7 & S8.xlsx]

## Sheet: Table S7
Table S7: SNPs located within or near each gene encoding the nodes of the IL-23 PPI network
Gene	Chromosome	SNPs within the gene	SNPs up to 1MB upstream	SNPs up to 1 MB downstream	Total number of SNPs
IL23A	12q13.3	0	50	68	118
IL12B	5q33.3	5	113	72	190
IL23R	1p31.3	13	85	117	215*
IL12RB1	19p13.11	8	75	141	224
IL12A	3q25.33	3	77	57	137
PEX19	1q23.2	0	101	94	195
ERP44	9q31.1	3	42	48	93
HERP1 (HEY2)	6q22.31	1	84	29	114
IL12RB2	1p31.3	10	103	112	225*
* A total number of 207 SNPs are shared between IL23R and IL12RB2 due to their adjacent chromosomal locations

## Sheet: Table S8
Table S8: SNPs near IL-23 and its first neighbors showing nominal p-values <0.05
		SNP	BP	raw p-value
IL23A Chr 12q13.3: 56,727,958-56,734,194 fs	upstream	rs2292237	56528118	0.0125
	downstream	rs10876902	56929364	0.03954
		rs12368065	56946240	0.04668
		rs1064244	56991062	0.002355
		rs2950390	57055291	0.04417
		rs2277339	57146069	0.01157
		rs10876934	57236935	0.01932
IL12B Chr 5q33.3: 158,741,788-158,757,871 rs	downstream	rs1317146	157927591	0.02257
		rs11951983	158031495	0.008762
		rs386503	158059517	0.00407
		rs403334	158096651	0.0007776
		rs2161140	158122679	0.0003932
		rs7703959	158456458	0.002218
		rs6866195	158510054	0.04871
		rs75379073	158573496	0.03964
	upstream	rs73816544	158764938	0.0125
		rs17056705	158769253	0.04581
		rs35343867	159183740	0.02251
		rs13173989	159218232	0.02346
		rs7379159	159676837	0.04442
IL23R Chr 1p31.3: 67,604,590-67,725,662 fs & IL12RB2 Chr 1p31.3: 67,773,047-67,864,407 fs	upstream	rs17427907	66805270	0.04581
		rs11208847	66866041	0.03003
		rs12093875	66988401	0.02727
		rs4655616	67002765	0.03954
		rs1338189	67030831	0.02346
		rs11208966	67306054	0.00548
		rs11208994	67525043	0.02727
		rs12061545	67526029	0.009041
		rs60552083	67561772	0.03419
	downstream	rs79032686	67767526	0.0125
		rs13374896	67769682	0.02257
		rs72931025	67770361	0.002218
		rs75948976	67797542	0.02346
		exm2268898	67800712	0.01255
		rs11209063	67855142	0.04221
		rs12116575	67912259	0.03954
		rs2209620	68475955	0.03741
		rs17482952	68639385	0.04581
IL12RB1 Chr 19p13.11: 18,169,805-18,209,754 rs	downstream	rs7254151	17336904	0.006428
		rs891205	17354586	0.03741
		rs6512230	17975630	0.02842
		rs1433127	18044600	0.02257
		rs4808727	18083619	0.04366
	upstream	rs17711565	18407643	0.007307
IL12A Chr 3q25.33 : 159,706,622-159,713,806 fs	upstream	rs9815975	158724161	0.02727
		rs11915303	159461558	0.01984
		rs6780187	159486818	0.006155
		rs6803317	159489875	0.006474
		rs9811792	159696998	0.04668
	downstream	rs7618640	160480727	0.02745
		rs6801330	160595284	0.0007776
		rs9857482	160638456	0.03156
		rs13086445	160662170	5.607e-06
PEX19 Chr 1q23.2: 160,246,597-160,256,138 reverse strand	downstream	rs16842502	159653863	0.008762
		rs61823162	159785413	0.04442
		rs10158799	160135787	0.009636
ERP44 Chr 9q31.1: 102,741,467-102,861,334 rs	downstream	rs4743335	102032987	0.00407
		rs7047384	102066983	0.04366
		rs1323468	102100078	0.001645
HERP1 (HEY2) Chr 6q22.31: 126,068,810-126,082,415 fs	upstream	rs539794	125416400	0.03003
	downstream	rs77930893	126413772	0.02346
		rs113058245	126427641	0.002218
Note: fs: forward strand; rs: reverse strand; BP: basepair.
